# Supplementary material for: Riluzole Attenuates L-DOPA-Induced Abnormal Involuntary Movements Through Decreasing CREB1 Activity: Insights from a Rat Model
Source: Mol Neurobiol. 2018 Nov 27;56(7):5111–21. doi: 10.1007/s12035-018-1433-x (PMC6647536; doi:10.1007/s12035-018-1433-x)
Supplement: Supplementary file 2 — (XLSX 429 kb) [file 12035_2018_1433_MOESM2_ESM.xlsx]

## Sheet: Sheet1
L-DOPA vs. Saline											L-DOPA+Riluzole vs. L-DOPA
ID	Gene	Description	logFC	FC	AveExpr	t	P.Value	adj.P.Val	B		ID	Gene	Description	logFC	FC	AveExpr	t	P.Value	adj.P.Val	B
ENSRNOG00000011925	FAM83B	family with sequence similarity 83 member B	-1.38703	-2.6154	-1.77485	-4.0545	0.000121347	0.00229932	0.553502		ENSRNOG00000008412	GPRC5A	G protein-coupled receptor class C group 5 member A	-3.44592	-10.8974	-0.522324	-4.61968	1.55709e-05	0.000406339	2.59959
ENSRNOG00000030868	SPIN2A/SPIN2B	spindlin family member 2A	-1.37467	-2.59309	-0.813683	-3.70448	0.000401852	0.00587593	-0.105266		ENSRNOG00000003745	ATF3	activating transcription factor 3	-2.59951	-6.06083	0.547324	-3.63272	0.000509701	0.00511655	-0.234429
ENSRNOG00000015371	FOXH1	forkhead box H1	-1.17072	-2.25124	-0.316445	-3.62984	0.000514569	0.00698766	-0.350332		ENSRNOG00000015821	CD2	CD2 molecule	-2.51247	-5.70597	-2.49258	-4.39587	3.56913e-05	0.000732096	0.966104
ENSRNOG00000007041	ABCG2	ATP binding cassette subfamily G member 2 (Junior blood group)	-1.16245	-2.23837	4.42143	-3.98336	0.000155544	0.00278536	0.406273		ENSRNOG00000020009	NPAS4	neuronal PAS domain protein 4	-2.34228	-5.07105	2.4854	-4.41923	3.27625e-05	0.000700429	2.13803
ENSRNOG00000016420	Serpinb6b	serine (or cysteine) peptidase inhibitor, clade B, member 6b	-1.07614	-2.10839	0.722193	-4.86768	6.07019e-06	0.000232442	3.72458		ENSRNOG00000046667	FOSB	FosB proto-oncogene, AP-1 transcription factor subunit	-2.31153	-4.9641	4.36311	-4.92628	4.84288e-06	0.000175289	3.68532
ENSRNOG00000018693	ASGR1	asialoglycoprotein receptor 1	-1.02238	-2.03126	0.0950374	-3.52862	0.000716103	0.00888525	-0.524806		ENSRNOG00000008015	FOS	Fos proto-oncogene, AP-1 transcription factor subunit	-2.30388	-4.93783	3.15643	-4.64006	1.44236e-05	0.000382526	2.77672
ENSRNOG00000013269	TNFSF10	TNF superfamily member 10	-0.966501	-1.9541	0.716318	-4.71721	1.07799e-05	0.000360133	3.1997		ENSRNOG00000037931	PLAUR	plasminogen activator, urokinase receptor	-2.28822	-4.88455	-1.19289	-4.89575	5.44866e-06	0.000187582	3.5425
ENSRNOG00000031033	MT-ND2	MTND2	-0.956329	-1.94037	14.5902	-4.85245	6.43606e-06	0.000242029	3.46666		ENSRNOG00000012703	CRH	corticotropin releasing hormone	-2.20727	-4.61799	-2.042	-3.4951	0.000797962	0.00715337	-1.19417
ENSRNOG00000022957	CTXN3	cortexin 3	-0.887826	-1.85039	3.21211	-4.08493	0.000109043	0.00214949	0.850823		ENSRNOG00000015719	EGR4	early growth response 4	-2.05633	-4.15927	4.28738	-5.4253	6.75944e-07	4.01352e-05	5.60492
ENSRNOG00000003872	NEWGENE_620180	solute carrier family 40 member 1	-0.875017	-1.83403	1.38614	-5.19174	1.71558e-06	8.24943e-05	4.92479		ENSRNOG00000005964	NR4A3	nuclear receptor subfamily 4 group A member 3	-2.05562	-4.15723	4.93684	-6.90228	1.39543e-09	5.24748e-07	11.5897
ENSRNOG00000015763	Nat8f3 (includes others)	N-acetyltransferase 8 (GCN5-related) family member 3	-0.823757	-1.77001	5.6244	-4.03049	0.00013199	0.00245343	0.421339		ENSRNOG00000009540	GPR3	G protein-coupled receptor 3	-1.98235	-3.95137	-0.201053	-4.43266	3.11862e-05	0.000675188	2.21505
ENSRNOG00000025130	LTK	leukocyte receptor tyrosine kinase	-0.786833	-1.72528	3.00255	-4.4919	2.50658e-05	0.000685848	2.31284		ENSRNOG00000010898	PROK2	prokineticin 2	-1.9083	-3.75367	-2.68504	-3.48465	0.000825234	0.00731734	-1.05217
ENSRNOG00000027730	NXPE1	neurexophilin and PC-esterase domain family member 1	-0.760184	-1.69371	1.92	-4.79008	8.1713e-06	0.00029737	3.46473		ENSRNOG00000043416	BCL3	B-cell CLL/lymphoma 3	-1.81506	-3.51873	-1.39795	-4.58267	1.7885e-05	0.000450691	1.81958
ENSRNOG00000030644	MT-ND1	NADH dehydrogenase, subunit 1 (complex I)	-0.753864	-1.6863	14.3766	-4.72827	1.03373e-05	0.000349145	3.00257		ENSRNOG00000023257	ADAMTS9	ADAM metallopeptidase with thrombospondin type 1 motif 9	-1.8107	-3.50811	3.3343	-8.266	3.63547e-12	8.8863e-09	17.3882
ENSRNOG00000014171	TNFSF13	TNF superfamily member 13	-0.745074	-1.67606	3.68524	-5.93419	8.44114e-08	6.4478e-06	7.69991		ENSRNOG00000005148	SCRT2	scratch family transcriptional repressor 2	-1.80814	-3.50191	-1.8473	-5.30089	1.11235e-06	5.71002e-05	4.1427
ENSRNOG00000002145	TMPRSS7	transmembrane protease, serine 7	-0.724995	-1.65289	0.472128	-3.6218	0.000528354	0.00714179	-0.259362		ENSRNOG00000002978	FASLG	Fas ligand	-1.78008	-3.43445	-1.49198	-5.29898	1.12088e-06	5.7243e-05	4.56558
ENSRNOG00000003098	PROM1	prominin 1	-0.717435	-1.64426	5.5597	-6.40171	1.18691e-08	1.2706e-06	9.40931		ENSRNOG00000014320	INHBA	inhibin beta A subunit	-1.76975	-3.40994	2.11023	-5.1935	1.70366e-06	7.88198e-05	4.86979
ENSRNOG00000015160	GEM	GTP binding protein overexpressed in skeletal muscle	-0.697683	-1.6219	1.64655	-4.06686	0.000116196	0.00223639	1.00594		ENSRNOG00000009222	EPHA2	EPH receptor A2	-1.76527	-3.39936	2.01892	-5.37725	8.19777e-07	4.64203e-05	5.61433
ENSRNOG00000009260	CNR2	cannabinoid receptor 2	-0.684094	-1.60669	0.765562	-3.89546	0.00021067	0.00354729	0.543992		ENSRNOG00000004687	THBD	thrombomodulin	-1.76009	-3.38719	1.57691	-8.45197	1.60595e-12	8.8863e-09	17.6929
ENSRNOG00000022431	ZNF627	zinc finger protein 627	-0.680808	-1.60304	1.00446	-4.5143	2.30692e-05	0.000644443	2.53125		ENSRNOG00000018003	F2RL1	F2R like trypsin receptor 1	-1.73918	-3.33844	0.830687	-4.52778	2.19431e-05	0.000530178	2.56488
ENSRNOG00000029707	MT-ND4	NADH dehydrogenase, subunit 4 (complex I)	-0.670348	-1.59146	14.6691	-4.06815	0.000115672	0.00223603	0.713959		ENSRNOG00000014061	DUSP5	dual specificity phosphatase 5	-1.73695	-3.3333	2.84094	-3.68209	0.000432916	0.00456773	-0.463112
ENSRNOG00000024825	FAM163A	family with sequence similarity 163 member A	-0.660601	-1.58074	5.56746	-5.17251	1.8509e-06	8.81341e-05	4.50405		ENSRNOG00000028187	SP9	Sp9 transcription factor	-1.73533	-3.32955	-0.778481	-7.35481	1.96377e-10	1.80004e-07	11.3772
ENSRNOG00000000605	HS3ST5	heparan sulfate-glucosamine 3-sulfotransferase 5	-0.647165	-1.56609	2.2373	-4.8114	7.53201e-06	0.000279657	3.50699		ENSRNOG00000031167	SRXN1	sulfiredoxin 1	-1.71487	-3.28268	-0.129766	-6.30321	1.80053e-08	2.69455e-06	8.80185
ENSRNOG00000013766	ACAA2	acetyl-CoA acyltransferase 2	-0.635449	-1.55342	4.66767	-3.77373	0.00031864	0.00488826	-0.353323		ENSRNOG00000042838	JUNB	JunB proto-oncogene, AP-1 transcription factor subunit	-1.71433	-3.28143	3.26651	-4.80939	7.59029e-06	0.000240529	3.34209
ENSRNOG00000006591	FAM163B	family with sequence similarity 163 member B	-0.627328	-1.5447	4.17675	-5.89838	9.79195e-08	7.18044e-06	7.47365		ENSRNOG00000039876	HNRNPA0	heterogeneous nuclear ribonucleoprotein A0	-1.70778	-3.26658	0.895714	-6.32815	1.62048e-08	2.52829e-06	9.08242
ENSRNOG00000010081	TMEM144	transmembrane protein 144	-0.621523	-1.5385	4.63018	-4.36388	4.01148e-05	0.000985467	1.6159		ENSRNOG00000010158	MAGEL2	MAGE family member L2	-1.68928	-3.22496	1.78059	-6.10749	4.09965e-08	5.2283e-06	8.41965
ENSRNOG00000012414	RHOBTB3	Rho related BTB domain containing 3	-0.614606	-1.53114	3.83354	-4.21791	6.79928e-05	0.00149727	1.19161		ENSRNOG00000006549	FNDC9	fibronectin type III domain containing 9	-1.67308	-3.18894	-0.871215	-6.9126	1.33472e-09	5.15133e-07	10.188
ENSRNOG00000029971	MT-ND5	NADH dehydrogenase, subunit 5 (complex I)	-0.607863	-1.524	13.6139	-3.6649	0.000458314	0.00644452	-0.630714		ENSRNOG00000023546	HSPB1	heat shock protein family B (small) member 1	-1.66563	-3.17252	1.95132	-6.40041	1.19344e-08	2.05917e-06	9.51211
ENSRNOG00000033338	GIMAP6	GTPase, IMAP family member 6	-0.597469	-1.51306	2.34641	-4.53125	2.16624e-05	0.000616895	2.49788		ENSRNOG00000011921	DUSP4	dual specificity phosphatase 4	-1.6495	-3.13725	0.434012	-6.85397	1.71823e-09	5.72718e-07	11.0031
ENSRNOG00000021011	FUT2	fucosyltransferase 2	-0.592452	-1.50781	0.814289	-3.53274	0.000706623	0.00882736	-0.526828		ENSRNOG00000046494	C10orf105	chromosome 10 open reading frame 105	-1.64771	-3.13336	-2.00179	-3.39475	0.00109915	0.00908358	-1.30835
ENSRNOG00000049761	HTR6	5-hydroxytryptamine receptor 6	-0.591317	-1.50662	1.71313	-4.09653	0.000104675	0.00208867	1.09159		ENSRNOG00000021447	PRR7	proline rich 7, synaptic	-1.64533	-3.12819	1.34378	-8.50422	1.27654e-12	8.8863e-09	17.8975
ENSRNOG00000007102	ACSS1	acyl-CoA synthetase short-chain family member 1	-0.589383	-1.5046	6.14819	-8.44772	1.63618e-12	1.84586e-09	18.1267		ENSRNOG00000002525	PTGS2	prostaglandin-endoperoxide synthase 2	-1.62503	-3.08448	3.36547	-5.85575	1.168e-07	1.09107e-05	7.36349
ENSRNOG00000003772	CSRP2	cysteine and glycine rich protein 2	-0.571685	-1.48626	4.23824	-5.07178	2.74995e-06	0.000121113	4.2105		ENSRNOG00000018371	TUBB6	tubulin beta 6 class V	-1.60723	-3.04666	2.76739	-6.9529	1.12173e-09	4.56672e-07	11.8726
ENSRNOG00000021424	CD300LF	CD300 molecule like family member f	-0.570867	-1.48542	1.35366	-3.51418	0.000750336	0.00916273	-0.658762		ENSRNOG00000023509	IRS2	insulin receptor substrate 2	-1.58541	-3.00092	6.35469	-5.80658	1.4307e-07	1.30327e-05	7.03792
ENSRNOG00000024127	ATP13A5	ATPase 13A5	-0.564436	-1.47881	3.99615	-4.09845	0.000103969	0.00208221	0.785389		ENSRNOG00000043465	ARC	activity regulated cytoskeleton associated protein	-1.58234	-2.99456	7.09007	-4.00899	0.000142277	0.00200292	0.390555
ENSRNOG00000010744	NRP1	neuropilin 1	-0.562193	-1.47651	3.90852	-4.79889	7.90087e-06	0.000288963	3.23859		ENSRNOG00000015822	KLF13	Kruppel like factor 13	-1.57447	-2.97826	0.148121	-5.73516	1.91907e-07	1.61962e-05	6.4849
ENSRNOG00000017689	ITIH3	inter-alpha-trypsin inhibitor heavy chain 3	-0.561629	-1.47594	8.32249	-5.72331	2.01466e-07	1.38718e-05	6.61619		ENSRNOG00000046871	2310039H08Rik	RIKEN cDNA 2310039H08 gene	-1.57127	-2.97167	-1.45586	-5.42719	6.70834e-07	3.99937e-05	4.61425
ENSRNOG00000017105	DPYD	dihydropyrimidine dehydrogenase	-0.555742	-1.46992	2.61033	-3.67128	0.000448722	0.00634003	-0.364445		ENSRNOG00000021855	KCP	kielin/chordin-like protein	-1.56749	-2.96389	-1.36484	-4.44161	3.01763e-05	0.000662524	1.5652
ENSRNOG00000001726	TMEM44	transmembrane protein 44	-0.554014	-1.46817	2.66977	-3.76999	0.000322679	0.00492446	-0.0732694		ENSRNOG00000024846	IER5L	immediate early response 5 like	-1.56584	-2.9605	-0.69945	-5.91441	9.16291e-08	9.21404e-06	6.76168
ENSRNOG00000026324	STARD6	StAR related lipid transfer domain containing 6	-0.541752	-1.45574	2.25608	-5.3835	7.99491e-07	4.35886e-05	5.63011		ENSRNOG00000001195	TRPV4	transient receptor potential cation channel subfamily V member 4	-1.56572	-2.96025	-0.409028	-3.44985	0.000922552	0.00799088	-0.787453
ENSRNOG00000006010	SLC6A20	solute carrier family 6 member 20	-0.541355	-1.45534	3.35243	-3.63451	0.000506706	0.00691932	-0.6215		ENSRNOG00000023476	SLC16A5	solute carrier family 16 member 5	-1.56075	-2.95007	-1.75916	-4.18439	7.66464e-05	0.00129058	0.724509
ENSRNOG00000031979	MT-ATP6	ATP synthase F0 subunit 6	-0.541183	-1.45517	15.0299	-4.25083	6.04128e-05	0.001361	1.34423		ENSRNOG00000019823	ROMO1	reactive oxygen species modulator 1	-1.54721	-2.92252	-0.910416	-5.28305	1.19429e-06	5.97797e-05	4.39182
ENSRNOG00000024506	C9orf43	chromosome 9 open reading frame 43	-0.537807	-1.45176	2.39603	-3.80888	0.000282975	0.00450285	0.117951		ENSRNOG00000019176	KCNE5	potassium voltage-gated channel subfamily E regulatory subunit 5	-1.54595	-2.91997	-0.748677	-5.53872	4.27595e-07	2.95807e-05	5.51795
ENSRNOG00000014481	ADTRP	androgen dependent TFPI regulating protein	-0.537522	-1.45148	1.63582	-4.39005	3.64595e-05	0.000915608	2.08917		ENSRNOG00000013090	GADD45G	growth arrest and DNA damage inducible gamma	-1.54469	-2.91741	2.48695	-5.56653	3.8197e-07	2.70627e-05	6.30593
ENSRNOG00000047493	Slco1a4	solute carrier organic anion transporter family, member 1a4	-0.534685	-1.44863	6.98844	-4.44486	2.98175e-05	0.000793653	1.77263		ENSRNOG00000012886	MAFF	MAF bZIP transcription factor F	-1.5068	-2.84178	1.01397	-4.49935	2.43838e-05	0.000568543	2.46211
ENSRNOG00000019179	Ggta1	glycoprotein galactosyltransferase alpha 1, 3	-0.534124	-1.44806	3.27949	-4.76345	9.04412e-06	0.000319828	3.21639		ENSRNOG00000011646	REM2	RRAD and GEM like GTPase 2	-1.49462	-2.8179	5.44979	-6.41961	1.10012e-08	1.97836e-06	9.54462
ENSRNOG00000019486	TRPV1	transient receptor potential cation channel subfamily V member 1	-0.532452	-1.44639	1.10475	-3.63393	0.000507685	0.00692624	-0.255938		ENSRNOG00000012349	MESDC1	mesoderm development candidate 1	-1.4737	-2.77733	2.50097	-6.60579	4.98038e-09	1.1594e-06	10.4442
ENSRNOG00000011154	ADGRF5	adhesion G protein-coupled receptor F5	-0.531408	-1.44534	6.41494	-4.10654	0.000101042	0.00204398	0.6158		ENSRNOG00000003777	CHRNE	cholinergic receptor nicotinic epsilon subunit	-1.45628	-2.74399	-0.997496	-3.97443	0.000160439	0.0021868	0.531443
ENSRNOG00000022697	CLEC14A	C-type lectin domain containing 14A	-0.522081	-1.43602	1.32108	-3.49074	0.000809224	0.00964884	-0.729241		ENSRNOG00000001006	NPTX2	neuronal pentraxin 2	-1.43114	-2.69659	3.9465	-6.25595	2.19773e-08	3.12931e-06	8.94051
ENSRNOG00000033772	SERPINB9	serpin family B member 9	-0.513742	-1.42775	4.09352	-4.70691	1.1209e-05	0.000371085	2.9116		ENSRNOG00000017828	EGR3	early growth response 3	-1.41512	-2.66682	4.73752	-4.67686	1.25567e-05	0.00034551	2.7545
ENSRNOG00000002418	TGFB2	transforming growth factor beta 2	-0.512834	-1.42685	4.51329	-3.66588	0.000456824	0.00642973	-0.675231		ENSRNOG00000050401	Vbp1	VHL binding protein 1	-1.40709	-2.65201	3.47796	-6.37461	1.33129e-08	2.21871e-06	9.50683
ENSRNOG00000027542	C10orf90	chromosome 10 open reading frame 90	-0.512559	-1.42658	2.27663	-3.5664	0.000633404	0.00814155	-0.619144		ENSRNOG00000030914	LEXM	lymphocyte expansion molecule	-1.39952	-2.63814	-2.79284	-3.68538	0.000428215	0.00452464	-0.52298
ENSRNOG00000015093	SPARCL1	SPARC like 1	-0.5116	-1.42563	10.9347	-4.27646	5.50856e-05	0.0012643	1.26397		ENSRNOG00000005608	TEAD4	TEA domain transcription factor 4	-1.39783	-2.63506	-0.192896	-4.08459	0.000109172	0.00164555	0.935564
ENSRNOG00000021507	Luzp2	leucine zipper protein 2	-0.505624	-1.41974	4.8287	-4.04305	0.000126313	0.00237501	0.501949		ENSRNOG00000019568	JUND	JunD proto-oncogene, AP-1 transcription factor subunit	-1.38929	-2.61949	2.52306	-7.01432	8.6037e-10	3.89932e-07	12.1203
ENSRNOG00000034234	MT-CO1	cytochrome c oxidase subunit I	-0.503209	-1.41736	16.204	-4.04977	0.000123377	0.00232576	0.711972		ENSRNOG00000016274	ZNF580	zinc finger protein 580	-1.38427	-2.6104	-1.75395	-3.49607	0.000795476	0.00714419	-0.932515
ENSRNOG00000022910	EMCN	endomucin	-0.497549	-1.41181	3.68878	-3.7525	0.000342219	0.00516357	-0.307827		ENSRNOG00000019778	CAVIN1	caveolae associated protein 1	-1.3817	-2.60575	1.89887	-8.41525	1.88713e-12	8.8863e-09	17.6624
ENSRNOG00000037331	Cd33	CD33 antigen	-0.493842	-1.40819	2.7083	-4.09309	0.00010595	0.00210836	0.950886		ENSRNOG00000013850	HES5	hes family bHLH transcription factor 5	-1.37302	-2.59013	1.37197	-6.32019	1.6759e-08	2.56029e-06	9.05616
ENSRNOG00000014870	SLC13A5	solute carrier family 13 member 5	-0.490587	-1.40502	3.83895	-4.52452	2.22108e-05	0.000627636	2.26742		ENSRNOG00000000521	CDKN1A	cyclin dependent kinase inhibitor 1A	-1.36055	-2.56784	3.77553	-4.62918	1.50253e-05	0.000396334	2.67234
ENSRNOG00000026277	ZC3H6	zinc finger CCCH-type containing 6	-0.488999	-1.40347	3.7318	-4.02691	0.000133651	0.00246867	0.594913		ENSRNOG00000025587	PLAGL1	PLAG1 like zinc finger 1	-1.35744	-2.56231	-0.716357	-3.88382	0.000219247	0.00274828	0.48588
ENSRNOG00000002273	NAAA	N-acylethanolamine acid amidase	-0.487664	-1.40217	3.41167	-4.33703	4.42355e-05	0.001059	1.68722		ENSRNOG00000033473	RPL36	ribosomal protein L36	-1.34091	-2.53311	2.83711	-6.78043	2.35714e-09	7.05506e-07	11.1625
ENSRNOG00000006441	ZBTB25	zinc finger and BTB domain containing 25	-0.48723	-1.40175	2.37444	-3.49944	0.000786879	0.00946708	-0.844539		ENSRNOG00000008382	RGD1564405	similar to mKIAA1321 protein	-1.3386	-2.52906	-2.36803	-3.85045	0.000245713	0.00294655	-0.320182
ENSRNOG00000016897	RLBP1	retinaldehyde binding protein 1	-0.482857	-1.39751	5.38458	-6.19889	2.79422e-08	2.64387e-06	8.57793		ENSRNOG00000014205	KLF2	Kruppel like factor 2	-1.33232	-2.51808	0.313775	-4.18345	7.69055e-05	0.00129346	1.38487
ENSRNOG00000026408	RNF169	ring finger protein 169	-0.480722	-1.39544	1.90763	-3.48148	0.000833666	0.00984424	-0.829869		ENSRNOG00000024763	LOC685431	similar to Alpha-enolase (2-phospho-D-glycerate hydro-lyase) (Non-neural enolase) (NNE) (Enolase 1)	-1.32994	-2.51392	-0.666172	-5.3698	8.44607e-07	4.74598e-05	4.72936
ENSRNOG00000017172	MVB12B	multivesicular body subunit 12B	-0.477553	-1.39238	7.88227	-5.28491	1.18547e-06	6.05789e-05	4.88963		ENSRNOG00000020142	GDF1	growth differentiation factor 1	-1.31202	-2.48289	2.56013	-7.32052	2.27981e-10	1.85754e-07	13.3763
ENSRNOG00000012988	LIX1	limb and CNS expressed 1	-0.473965	-1.38892	6.90696	-5.34909	9.1764e-07	4.91172e-05	5.13788		ENSRNOG00000018484	PLK3	polo like kinase 3	-1.30918	-2.47801	2.58337	-6.80813	2.09271e-09	6.6721e-07	11.2808
ENSRNOG00000007529	BMF	Bcl2 modifying factor	-0.470617	-1.3857	2.45347	-4.75626	9.29484e-06	0.000323541	3.23615		ENSRNOG00000036762	ITPRIPL2	inositol 1,4,5-trisphosphate receptor interacting protein like 2	-1.30185	-2.46545	-1.672	-3.66544	0.000457491	0.00472838	-0.55713
ENSRNOG00000013994	ENPP1	ectonucleotide pyrophosphatase/phosphodiesterase 1	-0.4693	-1.38444	2.55805	-4.63149	1.48956e-05	0.000461857	2.82051		ENSRNOG00000030091	DUSP14	dual specificity phosphatase 14	-1.28963	-2.44465	2.62048	-5.66439	2.56402e-07	1.98173e-05	6.67024
ENSRNOG00000002225	SCARB2	scavenger receptor class B member 2	-0.468067	-1.38325	6.90677	-5.10052	2.45702e-06	0.000109862	4.181		ENSRNOG00000023177	ESRP2	epithelial splicing regulatory protein 2	-1.28161	-2.43109	-1.23509	-3.41968	0.00101561	0.00858996	-1.05054
ENSRNOG00000017765	NET1	neuroepithelial cell transforming 1	-0.467254	-1.38248	4.67625	-4.39059	3.6387e-05	0.000915355	1.70082		ENSRNOG00000037886	HS6ST3	heparan sulfate 6-O-sulfotransferase 3	-1.27479	-2.41963	-0.784157	-4.43466	3.09576e-05	0.000672629	1.89079
ENSRNOG00000003554	PIGA	phosphatidylinositol glycan anchor biosynthesis class A	-0.466882	-1.38212	2.08807	-3.48821	0.00081584	0.00969113	-0.857791		ENSRNOG00000019584	DLK1	delta like non-canonical Notch ligand 1	-1.26986	-2.41138	0.797612	-4.69232	1.18448e-05	0.00033407	3.11586
ENSRNOG00000031766	MT-CYB	cytochrome b	-0.464883	-1.38021	14.5597	-3.82549	0.000267483	0.00430143	-0.0843602		ENSRNOG00000004019	PHLDA1	pleckstrin homology like domain family A member 1	-1.26843	-2.409	4.54357	-6.153	3.38796e-08	4.47638e-06	8.48029
ENSRNOG00000029726	GSTM5	glutathione S-transferase mu 5	-0.464832	-1.38016	8.08219	-4.5877	1.75521e-05	0.000525346	2.28243		ENSRNOG00000024114	ZDBF2	zinc finger DBF-type containing 2	-1.265	-2.40327	3.66508	-4.40436	3.45986e-05	0.000720772	1.849
ENSRNOG00000006885	DBX2	developing brain homeobox 2	-0.463821	-1.37919	2.69447	-4.07766	0.000111867	0.00219632	0.893303		ENSRNOG00000030180	LRRC10B	leucine rich repeat containing 10B	-1.25271	-2.38289	2.93897	-6.75385	2.64217e-09	7.43351e-07	11.0567
ENSRNOG00000049908	Fam104b	family with sequence similarity 104, member B	-0.463708	-1.37908	2.38368	-4.54452	2.06192e-05	0.000594127	2.54729		ENSRNOG00000008706	TBX3	T-box 3	-1.24966	-2.37785	1.03635	-6.54239	6.52719e-09	1.32955e-06	9.90469
ENSRNOG00000047218	CLIC5	chloride intracellular channel 5	-0.46211	-1.37756	3.40513	-3.61416	0.000541797	0.00728991	-0.674941		ENSRNOG00000010880	GPR27	G protein-coupled receptor 27	-1.24871	-2.37628	-0.076488	-6.27993	1.98637e-08	2.88437e-06	8.34485
ENSRNOG00000048394	ZNF560	zinc finger protein 560	-0.461958	-1.37741	2.94596	-5.16685	1.89272e-06	8.9544e-05	4.74489		ENSRNOG00000016362	GPR4	G protein-coupled receptor 4	-1.2476	-2.37446	2.2474	-7.08062	6.45834e-10	3.28159e-07	12.3375
ENSRNOG00000012757	NEK3	NIMA related kinase 3	-0.4587	-1.3743	2.34479	-4.29937	5.07077e-05	0.00117857	1.69635		ENSRNOG00000000502	DEF6	DEF6, guanine nucleotide exchange factor	-1.24242	-2.36595	-2.11465	-4.06187	0.000118252	0.00175335	0.383452
ENSRNOG00000022975	NFAM1	NFAT activating protein with ITAM motif 1	-0.457953	-1.37359	2.68377	-5.35763	8.86805e-07	4.76406e-05	5.48242		ENSRNOG00000009157	FUT4	fucosyltransferase 4	-1.23729	-2.35755	-1.05773	-4.0614	0.000118447	0.00175335	0.777492
ENSRNOG00000001515	MAP3K20	mitogen-activated protein kinase kinase kinase 20	-0.451675	-1.36763	4.48589	-3.97873	0.000158066	0.00281335	0.326773		ENSRNOG00000019202	Pvr	poliovirus receptor	-1.22719	-2.3411	2.18287	-5.73484	1.92155e-07	1.61962e-05	6.97912
ENSRNOG00000010050	Stard9	StAR-related lipid transfer domain containing 9	-0.450782	-1.36678	4.50198	-3.4984	0.000789517	0.00948678	-1.19589		ENSRNOG00000015434	MIDN	midnolin	-1.2269	-2.34063	3.5096	-6.56266	5.98671e-09	1.27248e-06	10.2451
ENSRNOG00000005690	LMCD1	LIM and cysteine rich domains 1	-0.448711	-1.36482	3.86305	-4.77563	8.63391e-06	0.000311118	3.18133		ENSRNOG00000004757	TMEM158	transmembrane protein 158 (gene/pseudogene)	-1.21311	-2.31837	0.0782085	-4.98592	3.84355e-06	0.000147179	3.95626
ENSRNOG00000004317	VIPR2	vasoactive intestinal peptide receptor 2	-0.444705	-1.36104	2.65718	-3.7192	0.000382598	0.00566785	-0.227404		ENSRNOG00000025498	CRB2	crumbs 2, cell polarity complex component	-1.21161	-2.31597	0.0866416	-3.37968	0.00115272	0.00943213	-0.933827
ENSRNOG00000009740	SLCO1C1	solute carrier organic anion transporter family member 1C1	-0.444694	-1.36103	7.18653	-4.16148	8.31634e-05	0.00175746	0.788737		ENSRNOG00000003546	TNFRSF12A	TNF receptor superfamily member 12A	-1.20621	-2.3073	1.49825	-4.58108	1.79915e-05	0.00045182	2.75519
ENSRNOG00000029068	WDR44	WD repeat domain 44	-0.439328	-1.35597	4.33583	-5.04308	3.07642e-06	0.000131542	4.10372		ENSRNOG00000050735	Cd99	CD99 molecule (Xg blood group)	-1.20378	-2.30342	2.39696	-6.79614	2.20333e-09	6.87534e-07	11.2085
ENSRNOG00000017298	CUTC	cutC copper transporter	-0.439172	-1.35583	2.46607	-4.29198	5.20829e-05	0.00120291	1.66534		ENSRNOG00000012686	POMC	proopiomelanocortin	-1.20228	-2.30103	-0.767508	-4.40007	3.5146e-05	0.000727012	1.78394
ENSRNOG00000017581	C5orf34	chromosome 5 open reading frame 34	-0.437918	-1.35465	1.66365	-3.58503	0.000596055	0.0078121	-0.473096		ENSRNOG00000000529	PIM1	Pim-1 proto-oncogene, serine/threonine kinase	-1.18549	-2.2744	1.25894	-5.29826	1.1241e-06	5.7243e-05	5.32089
ENSRNOG00000017803	APBB1IP	amyloid beta precursor protein binding family B member 1 interacting protein	-0.436535	-1.35335	3.80218	-3.97618	0.00015947	0.00283146	0.408258		ENSRNOG00000024952	ATP8B1	ATPase phospholipid transporting 8B1	-1.18169	-2.26843	-1.9144	-3.41363	0.00103534	0.00871157	-1.1842
ENSRNOG00000021095	FXYD3	FXYD domain containing ion transport regulator 3	-0.436307	-1.35314	2.1349	-3.57865	0.000608595	0.00791173	-0.579688		ENSRNOG00000048897	VMAC	vimentin-type intermediate filament associated coiled-coil protein	-1.17877	-2.26384	-1.21341	-3.90075	0.000206881	0.00264296	0.222074
ENSRNOG00000009856	SYPL1	synaptophysin like 1	-0.426831	-1.34428	4.82385	-3.98411	0.000155142	0.00278496	0.296925		ENSRNOG00000005826	RGD1562420	similar to hypothetical protein	-1.17647	-2.26023	-2.21159	-3.64657	0.000486942	0.00494601	-0.751395
ENSRNOG00000026132	TRDMT1	tRNA aspartic acid methyltransferase 1	-0.426698	-1.34415	2.17957	-4.13528	9.12713e-05	0.00189066	1.18268		ENSRNOG00000038184	CAMK2N2	calcium/calmodulin dependent protein kinase II inhibitor 2	-1.17205	-2.25332	0.111865	-3.87732	0.000224175	0.00277176	0.431811
ENSRNOG00000037567	C11orf74	chromosome 11 open reading frame 74	-0.424534	-1.34214	3.72129	-3.71254	0.000391199	0.00575459	-0.412705		ENSRNOG00000049270	Ppp2r3d	protein phosphatase 2 (formerly 2A), regulatory subunit B'', delta	-1.15891	-2.23289	1.15903	-5.77358	1.63887e-07	1.43926e-05	7.06181
ENSRNOG00000027220	PCDHGB3	protocadherin gamma subfamily B, 3	-0.424161	-1.34179	3.14288	-3.49627	0.000794963	0.00953306	-0.997925		ENSRNOG00000038909	POU3F3	POU class 3 homeobox 3	-1.15424	-2.22568	2.47876	-6.94671	1.15211e-09	4.56672e-07	11.8314
ENSRNOG00000012058	EGFLAM	EGF like, fibronectin type III and laminin G domains	-0.418662	-1.33669	3.95107	-4.09154	0.000106533	0.00211136	0.757145		ENSRNOG00000009768	NPY	neuropeptide Y	-1.15386	-2.22509	1.31431	-5.45095	6.09643e-07	3.76809e-05	5.86298
ENSRNOG00000012681	LGALS9B	galectin 9B	-0.414865	-1.33317	4.29557	-3.56707	0.000632027	0.00813139	-0.956987		ENSRNOG00000037613	KDM6B	lysine demethylase 6B	-1.14821	-2.21638	4.54057	-5.48956	5.21691e-07	3.41568e-05	5.83968
ENSRNOG00000007600	IGSF1	immunoglobulin superfamily member 1	-0.412617	-1.3311	7.84888	-4.68952	1.19709e-05	0.000388288	2.65093		ENSRNOG00000038150	Gm1673	predicted gene 1673	-1.13937	-2.20285	0.116621	-4.5586	1.95662e-05	0.000483095	2.51729
ENSRNOG00000002215	MYLK	myosin light chain kinase	-0.410065	-1.32875	4.53206	-3.50816	0.000765074	0.0092739	-1.16253		ENSRNOG00000027722	H1FX	H1 histone family member X	-1.13535	-2.19672	0.970845	-5.20647	1.61844e-06	7.58341e-05	4.936
ENSRNOG00000033402	GSTA2	glutathione S-transferase alpha 2	-0.409334	-1.32807	4.34184	-3.7576	0.00033641	0.00509449	-0.342339		ENSRNOG00000009531	COL9A3	collagen type IX alpha 3 chain	-1.13383	-2.19441	2.84887	-7.09618	6.03754e-10	3.28159e-07	12.4744
ENSRNOG00000045629	ATP23	ATP23 metallopeptidase and ATP synthase assembly factor homolog	-0.408473	-1.32728	1.72961	-3.49198	0.000806009	0.00961833	-0.76187		ENSRNOG00000050404	PMEPA1	prostate transmembrane protein, androgen induced 1	-1.1169	-2.16881	4.24966	-7.13414	5.12193e-10	3.12993e-07	12.5819
ENSRNOG00000029778	MAOB	monoamine oxidase B	-0.407686	-1.32656	7.20714	-4.95888	4.26886e-06	0.000173427	3.64487		ENSRNOG00000022567	GPR62	G protein-coupled receptor 62	-1.11168	-2.16098	-1.05235	-4.35796	4.09899e-05	0.00081967	1.67596
ENSRNOG00000028651	A430033K04Rik	RIKEN cDNA A430033K04 gene	-0.404927	-1.32402	3.77471	-4.43215	3.12437e-05	0.000819715	1.9795		ENSRNOG00000010208	TIMP1	TIMP metallopeptidase inhibitor 1	-1.1091	-2.15711	0.946774	-4.97748	3.97164e-06	0.000150902	4.13164
ENSRNOG00000036592	ZNF518A	zinc finger protein 518A	-0.403767	-1.32296	3.32334	-3.65486	0.000473795	0.00658642	-0.550262		ENSRNOG00000007607	NR4A1	nuclear receptor subfamily 4 group A member 1	-1.10339	-2.14859	5.52335	-3.74101	0.000355665	0.00392301	-0.466344
ENSRNOG00000007069	ADHFE1	alcohol dehydrogenase, iron containing 1	-0.402373	-1.32168	5.97371	-5.44843	6.15855e-07	3.47389e-05	5.5465		ENSRNOG00000007541	FHL3	four and a half LIM domains 3	-1.10149	-2.14576	-0.210509	-4.79965	7.87799e-06	0.000247406	3.26836
ENSRNOG00000011893	Rps3a1	ribosomal protein S3A1	-0.401517	-1.3209	7.42671	-5.0558	2.92735e-06	0.000127776	4.00972		ENSRNOG00000002607	SOX9	SRY-box 9	-1.09396	-2.1346	2.23741	-6.86325	1.6509e-09	5.72718e-07	11.4491
ENSRNOG00000001714	ATP13A4	ATPase 13A4	-0.400323	-1.3198	4.0863	-3.5774	0.000611086	0.00793114	-0.906598		ENSRNOG00000030830	MEX3D	mex-3 RNA binding family member D	-1.08998	-2.1287	1.1462	-6.10036	4.22377e-08	5.27355e-06	8.2594
ENSRNOG00000025625	RNASE4	ribonuclease A family member 4	-0.398545	-1.31818	6.64905	-4.71355	1.09303e-05	0.000364328	2.74235		ENSRNOG00000007514	SOX12	SRY-box 12	-1.08866	-2.12677	-0.868097	-3.80516	0.000286565	0.0033173	0.071048
ENSRNOG00000002360	GABRG1	gamma-aminobutyric acid type A receptor gamma1 subunit	-0.39846	-1.3181	6.22516	-3.69827	0.000410249	0.00596304	-0.710747		ENSRNOG00000046700	METTL27	methyltransferase like 27	-1.08638	-2.1234	-0.381595	-3.952	0.000173402	0.00231614	0.596565
ENSRNOG00000017976	SLCO2B1	solute carrier organic anion transporter family member 2B1	-0.398143	-1.31781	6.0164	-3.82928	0.000264063	0.00426984	-0.291561		ENSRNOG00000014644	ZIC1	Zic family member 1	-1.08111	-2.11567	1.60369	-3.85167	0.000244696	0.00293915	0.381479
ENSRNOG00000002365	ITM2A	integral membrane protein 2A	-0.39802	-1.3177	6.87494	-3.79361	0.000297977	0.00464907	-0.423619		ENSRNOG00000028323	DHRSX	dehydrogenase/reductase X-linked	-1.08092	-2.11538	2.41091	-6.45935	9.29344e-09	1.7701e-06	9.84352
ENSRNOG00000016961	RPS27	ribosomal protein S27	-0.397796	-1.31749	7.29052	-4.43344	3.1096e-05	0.000817301	1.73133		ENSRNOG00000002265	CASR	calcium sensing receptor	-1.07216	-2.10258	2.75821	-4.04208	0.000126743	0.00183677	0.719472
ENSRNOG00000046333	ABLIM1	actin binding LIM protein 1	-0.397716	-1.31742	4.60739	-4.76093	9.13107e-06	0.000321142	3.03861		ENSRNOG00000008056	ANKRD9	ankyrin repeat domain 9	-1.05887	-2.0833	0.199979	-4.70404	1.13312e-05	0.000323579	3.02593
ENSRNOG00000037710	Calr4	calreticulin 4	-0.397497	-1.31722	2.33363	-3.52755	0.000718589	0.00889352	-0.735272		ENSRNOG00000001189	Sik1	salt inducible kinase 1	-1.0572	-2.08089	2.6112	-4.92045	4.95333e-06	0.000177617	3.85641
ENSRNOG00000025209	PLXND1	plexin D1	-0.395445	-1.31535	5.85888	-5.74178	1.86764e-07	1.29202e-05	6.70183		ENSRNOG00000025350	PPP1R13L	protein phosphatase 1 regulatory subunit 13 like	-1.04926	-2.06947	0.306697	-4.89166	5.53506e-06	0.000189224	3.6575
ENSRNOG00000000853	AIF1	allograft inflammatory factor 1	-0.395293	-1.31521	4.70887	-3.65747	0.000469724	0.00654845	-0.730604		ENSRNOG00000002793	SSTR2	somatostatin receptor 2	-1.02534	-2.03544	1.97941	-3.99015	0.000151915	0.00209792	0.701038
ENSRNOG00000027871	RAPGEFL1	Rap guanine nucleotide exchange factor like 1	-0.39486	-1.31482	6.18599	-3.93168	0.000186004	0.00322833	0.0389404		ENSRNOG00000010799	NOCT	nocturnin	-1.00431	-2.00598	5.00386	-5.69106	2.29916e-07	1.85272e-05	6.60096
ENSRNOG00000033261	FAM107A	family with sequence similarity 107 member A	-0.394526	-1.31451	9.86825	-4.21284	6.92377e-05	0.00151785	0.996908		ENSRNOG00000020061	TMEM198	transmembrane protein 198	-1.00141	-2.00195	3.33732	-6.55033	6.31004e-09	1.30342e-06	10.2087
ENSRNOG00000029608	NKAIN2	sodium/potassium transporting ATPase interacting 2	-0.394325	-1.31433	3.54275	-3.68402	0.000430149	0.00616072	-0.500003		ENSRNOG00000008401	CARD10	caspase recruitment domain family member 10	-0.994952	-1.99301	1.67392	-6.36196	1.40453e-08	2.3067e-06	9.34596
ENSRNOG00000037871	SFXN5	sideroflexin 5	-0.394103	-1.31413	7.10736	-4.51876	2.26904e-05	0.000637505	2.03368		ENSRNOG00000001198	FAM222A	family with sequence similarity 222 member A	-0.992677	-1.98987	1.63686	-5.5226	4.56451e-07	3.09922e-05	6.15092
ENSRNOG00000005195	CST3	cystatin C	-0.392805	-1.31294	11.0849	-4.5287	2.18689e-05	0.000620367	2.15448		ENSRNOG00000049970	RGD1566085	similar to pyridoxal (pyridoxine, vitamin B6) kinase	-0.984139	-1.97813	0.255558	-4.47708	2.64772e-05	0.000600176	2.34622
ENSRNOG00000017900	RNF141	ring finger protein 141	-0.391781	-1.31201	4.89447	-4.4908	2.51676e-05	0.000687353	2.02456		ENSRNOG00000026941	TRIL	TLR4 interactor with leucine rich repeats	-0.978554	-1.97049	4.83758	-7.27927	2.72787e-10	2.00035e-07	13.1933
ENSRNOG00000011227	ATP1B2	ATPase Na+/K+ transporting subunit beta 2	-0.39177	-1.312	9.66013	-5.04498	3.05371e-06	0.000131438	3.99945		ENSRNOG00000009113	MARCKSL1	MARCKS like 1	-0.977667	-1.96928	2.48744	-7.3408	2.08727e-10	1.8007e-07	13.4736
ENSRNOG00000005686	SUCLG2	succinate-CoA ligase GDP-forming beta subunit	-0.389734	-1.31015	6.62129	-4.58377	1.78117e-05	0.000530947	2.27214		ENSRNOG00000049814	RBM39	RNA binding motif protein 39	-0.971589	-1.961	-0.78037	-3.88666	0.000217125	0.0027327	0.348187
ENSRNOG00000002473	C1orf27	chromosome 1 open reading frame 27	-0.388258	-1.30881	2.8564	-3.80442	0.000287279	0.00454876	0.00197989		ENSRNOG00000010918	CEBPA	CCAAT/enhancer binding protein alpha	-0.971539	-1.96093	-0.648106	-3.57743	0.000611033	0.00581883	-0.518083
ENSRNOG00000017561	TOE1	target of EGR1, member 1 (nuclear)	-0.38602	-1.30678	2.18784	-4.57463	1.84303e-05	0.000544958	2.67459		ENSRNOG00000019024	TRIM67	tripartite motif containing 67	-0.960831	-1.94643	-1.05974	-3.5864	0.000593385	0.00572009	-0.518505
ENSRNOG00000018254	SNCAIP	synuclein alpha interacting protein	-0.384245	-1.30518	3.33254	-4.06535	0.000116813	0.00224239	0.779146		ENSRNOG00000002116	Rplp2 (includes others)	ribosomal protein, large P2	-0.956137	-1.94011	1.14892	-4.86511	6.13041e-06	0.000204338	3.72863
ENSRNOG00000010389	NDRG2	NDRG family member 2	-0.382647	-1.30373	10.8536	-4.54841	2.03232e-05	0.000589051	2.21339		ENSRNOG00000022533	MICALL2	MICAL like 2	-0.954845	-1.93837	1.53177	-5.71803	2.05871e-07	1.70582e-05	6.85525
ENSRNOG00000008116	PLPP3	phospholipid phosphatase 3	-0.382083	-1.30322	8.7722	-5.99875	6.45459e-08	5.20415e-06	7.73116		ENSRNOG00000022426	C130050O18Rik	RIKEN cDNA C130050O18 gene	-0.953481	-1.93654	-0.657455	-4.31005	4.87857e-05	0.000936507	1.56267
ENSRNOG00000013484	LOC108348061	glutathione S-transferase alpha-3	-0.381282	-1.3025	6.14099	-3.56713	0.000631899	0.00813139	-1.10831		ENSRNOG00000013653	PDLIM7	PDZ and LIM domain 7	-0.951076	-1.93331	3.51773	-6.41613	1.1165e-08	1.97836e-06	9.65213
ENSRNOG00000001295	S100B	S100 calcium binding protein B	-0.37836	-1.29986	11.0941	-4.36129	4.04963e-05	0.000991517	1.5614		ENSRNOG00000014678	FZD5	frizzled class receptor 5	-0.948549	-1.92993	-0.0318639	-4.18473	7.65532e-05	0.00129058	1.30256
ENSRNOG00000007238	LOC297756	ribosomal protein S8-like	-0.376971	-1.29861	1.98069	-3.8121	0.000279904	0.00446689	0.170124		ENSRNOG00000015382	ARID5A	AT-rich interaction domain 5A	-0.945526	-1.92589	3.00636	-6.63478	4.39998e-09	1.07755e-06	10.5682
ENSRNOG00000009244	ABHD4	abhydrolase domain containing 4	-0.376538	-1.29822	7.37986	-5.14436	2.06814e-06	9.62899e-05	4.34631		ENSRNOG00000025679	STK40	serine/threonine kinase 40	-0.943242	-1.92284	5.5237	-8.09299	7.77166e-12	1.42474e-08	16.6512
ENSRNOG00000016182	TGFA	transforming growth factor alpha	-0.376295	-1.298	6.24678	-5.45981	5.88257e-07	3.34394e-05	5.57956		ENSRNOG00000007374	TAC1	tachykinin precursor 1	-0.937864	-1.91569	7.4324	-4.14947	8.67911e-05	0.00139723	0.856156
ENSRNOG00000004198	STXBP6	syntaxin binding protein 6	-0.374035	-1.29597	3.61459	-3.60719	0.00055434	0.00743139	-0.734125		ENSRNOG00000046086	TMC8	transmembrane channel like 8	-0.936407	-1.91376	-1.08702	-4.31305	4.82579e-05	0.000928716	1.40392
ENSRNOG00000039457	PCDHGB5	protocadherin gamma subfamily B, 5	-0.372877	-1.29493	2.98056	-3.9984	0.000147623	0.00268282	0.586881		ENSRNOG00000027489	MN1	MN1 proto-oncogene, transcriptional regulator	-0.930533	-1.90598	4.53346	-6.33169	1.59644e-08	2.52829e-06	9.23388
ENSRNOG00000024135	ZMAT1	zinc finger matrin-type 1	-0.372592	-1.29468	3.26832	-3.79364	0.000297943	0.00464907	-0.0830784		ENSRNOG00000019987	SCAND1	SCAN domain containing 1	-0.927986	-1.90262	0.512992	-4.0938	0.000105687	0.00160457	1.14445
ENSRNOG00000009439	EEF1A1	eukaryotic translation elongation factor 1 alpha 1	-0.371726	-1.2939	10.1945	-6.74448	2.75049e-09	3.91638e-07	10.8482		ENSRNOG00000034180	RPL37	ribosomal protein L37	-0.927222	-1.90161	2.0686	-7.0717	6.71264e-10	3.28159e-07	12.2811
ENSRNOG00000011032	LHFPL2	lipoma HMGIC fusion partner-like 2	-0.371579	-1.29377	5.52315	-4.75802	9.23291e-06	0.000322404	2.9376		ENSRNOG00000012428	MAF	MAF bZIP transcription factor	-0.927203	-1.90159	0.592576	-4.9472	4.4665e-06	0.000165418	3.9025
ENSRNOG00000010311	DZIP1	DAZ interacting zinc finger protein 1	-0.370771	-1.29304	7.3702	-4.86402	6.15631e-06	0.000234515	3.29056		ENSRNOG00000007227	LOC102552549/Mien1	migration and invasion enhancer 1	-0.927173	-1.90155	1.99962	-5.99408	6.58132e-08	7.25727e-06	7.97571
ENSRNOG00000011800	F3	coagulation factor III, tissue factor	-0.370543	-1.29284	4.73878	-3.86796	0.000231463	0.0038142	-0.0647508		ENSRNOG00000002309	HLX	H2.0 like homeobox	-0.923508	-1.89672	-0.820464	-3.99924	0.000147191	0.00205787	0.562326
ENSRNOG00000020087	ZFP90	ZFP90 zinc finger protein	-0.367952	-1.29052	2.8162	-3.79966	0.000291942	0.00458908	0.00234042		ENSRNOG00000026087	IGFN1	immunoglobulin-like and fibronectin type III domain containing 1	-0.912314	-1.88206	0.266851	-3.93326	0.000184992	0.00243764	0.638805
ENSRNOG00000013770	Folh1	folate hydrolase 1	-0.367598	-1.2902	5.45627	-3.52976	0.000713478	0.00886768	-1.19668		ENSRNOG00000033433	CSRNP1	cysteine and serine rich nuclear protein 1	-0.911353	-1.88081	2.4413	-3.54463	0.000679889	0.0063153	-0.723782
ENSRNOG00000014071	DDB2	damage specific DNA binding protein 2	-0.367015	-1.28968	2.06819	-3.5996	0.000568289	0.00758374	-0.483921		ENSRNOG00000006950	PADI3	peptidyl arginine deiminase 3	-0.91033	-1.87948	-1.63279	-3.61748	0.000535911	0.00530704	-0.5413
ENSRNOG00000006030	PTPRZ1	protein tyrosine phosphatase, receptor type Z1	-0.366953	-1.28963	8.77351	-4.06721	0.000116053	0.00223639	0.482695		ENSRNOG00000014156	FUT7	fucosyltransferase 7	-0.906259	-1.87418	-1.40406	-3.46058	0.000891457	0.00776372	-0.913776
ENSRNOG00000015594	RFTN2	raftlin family member 2	-0.364734	-1.28764	4.28995	-5.64894	2.73098e-07	1.74902e-05	6.44717		ENSRNOG00000001336	ORAI1	ORAI calcium release-activated calcium modulator 1	-0.903664	-1.87081	1.81725	-5.63416	2.90082e-07	2.16926e-05	6.57443
ENSRNOG00000011871	KAT2B	lysine acetyltransferase 2B	-0.363881	-1.28688	4.68851	-3.56805	0.000630007	0.00813139	-1.0141		ENSRNOG00000024071	Mtcp1	mature T-cell proliferation 1	-0.903373	-1.87043	-0.498368	-3.7045	0.00040183	0.00429536	-0.109374
ENSRNOG00000042753	FGF13	fibroblast growth factor 13	-0.362277	-1.28545	6.98856	-3.82655	0.000266521	0.00429551	-0.316104		ENSRNOG00000007387	PER1	period circadian clock 1	-0.902405	-1.86918	6.08523	-5.6617	2.59234e-07	1.98173e-05	6.46317
ENSRNOG00000013971	PSAT1	phosphoserine aminotransferase 1	-0.361506	-1.28477	7.00004	-5.27559	1.23027e-06	6.26499e-05	4.85191		ENSRNOG00000043077	ZFPM1	zinc finger protein, FOG family member 1	-0.893526	-1.85771	3.21456	-8.34837	2.53163e-12	8.8863e-09	17.7262
ENSRNOG00000012966	ACADL	acyl-CoA dehydrogenase, long chain	-0.361251	-1.28454	5.30939	-4.07068	0.000114648	0.00222411	0.545604		ENSRNOG00000000503	PPARD	peroxisome proliferator activated receptor delta	-0.890109	-1.85332	4.58846	-7.73002	3.81589e-11	6.2182e-08	15.1186
ENSRNOG00000010697	HADH	hydroxyacyl-CoA dehydrogenase	-0.360729	-1.28407	4.18002	-4.53879	2.10634e-05	0.000603352	2.27228		ENSRNOG00000007307	SYDE1	synapse defective Rho GTPase homolog 1	-0.888433	-1.85116	1.64203	-6.28072	1.97976e-08	2.88437e-06	9.03732
ENSRNOG00000008100	RGS20	regulator of G protein signaling 20	-0.358369	-1.28198	5.09719	-4.41623	3.31252e-05	0.000849327	1.75214		ENSRNOG00000045811	CLDN5	claudin 5	-0.887651	-1.85016	3.78291	-5.6957	2.25592e-07	1.83807e-05	6.75159
ENSRNOG00000010189	RPS24	ribosomal protein S24	-0.357099	-1.28085	6.66083	-3.49341	0.00080232	0.00958991	-1.35153		ENSRNOG00000001086	VPS37B	VPS37B, ESCRT-I subunit	-0.887569	-1.85006	4.25831	-6.62398	4.60784e-09	1.10785e-06	10.4596
ENSRNOG00000021805	RFT1	RFT1 homolog	-0.355857	-1.27975	3.44532	-4.51923	2.2651e-05	0.000637505	2.31523		ENSRNOG00000004091	CWC25	CWC25 spliceosome associated protein homolog	-0.88676	-1.84902	4.14567	-5.07759	2.68815e-06	0.000110667	4.30209
ENSRNOG00000019711	ISOC1	isochorismatase domain containing 1	-0.355597	-1.27952	6.32307	-3.7408	0.00035592	0.00533734	-0.581205		ENSRNOG00000014021	MATN4	matrilin 4	-0.886664	-1.8489	1.46267	-5.9983	6.46681e-08	7.18501e-06	7.96704
ENSRNOG00000008855	GJB2	gap junction protein beta 2	-0.351705	-1.27607	3.0647	-3.48563	0.000822645	0.00973762	-1.00109		ENSRNOG00000024349	Cbarp	calcium channel, voltage-dependent, beta subunit associated regulatory protein	-0.880732	-1.84131	5.96014	-5.91587	9.10761e-08	9.21404e-06	7.4849
ENSRNOG00000022597	CENPJ	centromere protein J	-0.350854	-1.27531	2.83427	-3.65978	0.000466146	0.00652337	-0.442612		ENSRNOG00000023465	C10orf10	chromosome 10 open reading frame 10	-0.871073	-1.82902	2.87397	-4.52684	2.202e-05	0.00053116	2.47144
ENSRNOG00000011419	ALDH6A1	aldehyde dehydrogenase 6 family member A1	-0.350515	-1.27502	7.17508	-5.12488	2.23284e-06	0.000102015	4.27249		ENSRNOG00000018770	Pmaip1	phorbol-12-myristate-13-acetate-induced protein 1	-0.868503	-1.82577	-0.284052	-3.58329	0.000599455	0.00574505	-0.462183
ENSRNOG00000013683	S1PR1	sphingosine-1-phosphate receptor 1	-0.350373	-1.27489	7.91529	-4.08833	0.000107743	0.00213247	0.542928		ENSRNOG00000032554	Scd4	stearoyl-coenzyme A desaturase 4	-0.866342	-1.82303	4.18165	-6.09927	4.24301e-08	5.27355e-06	8.33338
ENSRNOG00000004737	CD48	CD48 molecule	-0.349856	-1.27443	4.57698	-3.5491	0.000670091	0.008494	-1.05052		ENSRNOG00000011387	TET3	tet methylcytosine dioxygenase 3	-0.862529	-1.81822	3.78738	-5.90126	9.67584e-08	9.52388e-06	7.53022
ENSRNOG00000002922	ADORA2B	adenosine A2b receptor	-0.34985	-1.27443	3.02547	-3.71657	0.000385967	0.00570253	-0.28206		ENSRNOG00000013927	JAG2	jagged 2	-0.862195	-1.8178	3.73932	-7.0737	6.65484e-10	3.28159e-07	12.3746
ENSRNOG00000017444	NRSN1	neurensin 1	-0.349594	-1.2742	7.17419	-3.90377	0.000204746	0.00348354	-0.0683249		ENSRNOG00000009140	C1QTNF4	C1q and TNF related 4	-0.861454	-1.81687	4.54105	-5.69625	2.2508e-07	1.83807e-05	6.67156
ENSRNOG00000023280	ALS2	ALS2, alsin Rho guanine nucleotide exchange factor	-0.348463	-1.2732	5.15944	-3.5828	0.000600417	0.00786225	-1.01216		ENSRNOG00000014338	SLC25A25	solute carrier family 25 member 25	-0.860735	-1.81596	6.68085	-4.80353	7.7622e-06	0.000245346	3.16873
ENSRNOG00000027503	RPS25	ribosomal protein S25	-0.347901	-1.27271	6.60622	-3.96321	0.000166804	0.00293445	0.133158		ENSRNOG00000014480	SYS1	SYS1, golgi trafficking protein	-0.857993	-1.81252	1.88293	-6.24155	2.33513e-08	3.29298e-06	8.93673
ENSRNOG00000000168	GATM	glycine amidinotransferase	-0.347692	-1.27252	7.91004	-4.05954	0.000119222	0.00227968	0.446229		ENSRNOG00000048291	TBCC	tubulin folding cofactor C	-0.857843	-1.81233	2.65383	-7.03529	7.85793e-10	3.71756e-07	12.2141
ENSRNOG00000015596	EFHD1	EF-hand domain family member D1	-0.345753	-1.27081	5.25763	-4.55725	1.9665e-05	0.000575662	2.23132		ENSRNOG00000014082	SP7	Sp7 transcription factor	-0.855842	-1.80981	-0.0644105	-3.62963	0.000514923	0.00515838	-0.254048
ENSRNOG00000014333	VCAM1	vascular cell adhesion molecule 1	-0.345409	-1.27051	6.0023	-4.28668	5.30901e-05	0.00122424	1.23864		ENSRNOG00000001193	HSF2BP	heat shock transcription factor 2 binding protein	-0.855585	-1.80949	0.138689	-4.66064	1.33486e-05	0.0003612	2.91672
ENSRNOG00000010280	PDE8B	phosphodiesterase 8B	-0.344301	-1.26954	6.18921	-3.84601	0.00024946	0.00406961	-0.24235		ENSRNOG00000018730	NECTIN2	nectin cell adhesion molecule 2	-0.852445	-1.80556	2.34574	-6.7861	2.30045e-09	7.02884e-07	11.1451
ENSRNOG00000009845	ACADM	acyl-CoA dehydrogenase, C-4 to C-12 straight chain	-0.344246	-1.26949	5.28414	-4.39203	3.61958e-05	0.00091211	1.64975		ENSRNOG00000021578	WFIKKN1	WAP, follistatin/kazal, immunoglobulin, kunitz and netrin domain containing 1	-0.852087	-1.80511	0.493981	-4.25	6.0594e-05	0.00109173	1.61447
ENSRNOG00000005809	ARHGDIB	Rho GDP dissociation inhibitor beta	-0.343178	-1.26855	4.59481	-3.58881	0.000588722	0.00774367	-0.921109		ENSRNOG00000009173	SMAD6	SMAD family member 6	-0.851395	-1.80424	-0.739428	-3.40282	0.00107143	0.00892311	-0.939908
ENSRNOG00000016163	SLC1A3	solute carrier family 1 member 3	-0.341587	-1.26715	10.2619	-4.1439	8.85234e-05	0.00185205	0.780527		ENSRNOG00000026157	PNPLA4	patatin like phospholipase domain containing 4	-0.850104	-1.80263	0.00230443	-4.20778	7.05031e-05	0.00121504	1.4165
ENSRNOG00000027290	PCDHGA7	protocadherin gamma subfamily A, 7	-0.341325	-1.26692	3.9323	-3.72489	0.000375385	0.00559193	-0.413788		ENSRNOG00000023972	COL4A2	collagen type IV alpha 2 chain	-0.84946	-1.80183	4.39494	-7.48716	1.10299e-10	1.24435e-07	14.0862
ENSRNOG00000020076	BORCS7	BLOC-1 related complex subunit 7	-0.341118	-1.26674	5.71421	-4.76699	8.92282e-06	0.000316857	2.96389		ENSRNOG00000021962	FZD2	frizzled class receptor 2	-0.847803	-1.79976	3.07944	-6.03325	5.59045e-08	6.35578e-06	8.13846
ENSRNOG00000000957	RPL21	ribosomal protein L21	-0.340599	-1.26628	8.33814	-4.44895	2.93714e-05	0.000783201	1.78969		ENSRNOG00000011346	EHD2	EH domain containing 2	-0.845051	-1.79633	3.1029	-7.00979	8.77388e-10	3.89932e-07	12.1127
ENSRNOG00000029370	ABHD3	abhydrolase domain containing 3	-0.340494	-1.26619	7.34877	-4.56416	1.91647e-05	0.000562138	2.19547		ENSRNOG00000007657	COL27A1	collagen type XXVII alpha 1 chain	-0.843314	-1.79417	3.29325	-4.31964	4.71182e-05	0.000911657	1.71962
ENSRNOG00000019383	TEF	TEF, PAR bZIP transcription factor	-0.340476	-1.26617	9.01145	-5.34469	9.33903e-07	4.98059e-05	5.1322		ENSRNOG00000020339	NEURL1	neuralized E3 ubiquitin protein ligase 1	-0.842298	-1.7929	5.06955	-6.89259	1.45492e-09	5.24748e-07	11.5571
ENSRNOG00000016013	GPRC5B	G protein-coupled receptor class C group 5 member B	-0.33925	-1.2651	7.52574	-4.41678	3.30584e-05	0.000849096	1.67187		ENSRNOG00000013661	KIF26A	kinesin family member 26A	-0.842201	-1.79278	3.23488	-5.67879	2.41747e-07	1.90049e-05	6.70777
ENSRNOG00000004426	RPS27A	ribosomal protein S27a	-0.33847	-1.26441	7.24255	-4.01622	0.000138735	0.00254973	0.300929		ENSRNOG00000000463	COL11A2	collagen type XI alpha 2 chain	-0.841861	-1.79236	6.09503	-5.45868	5.90935e-07	3.68794e-05	5.67164
ENSRNOG00000003201	RPS4Y1	ribosomal protein S4, Y-linked 1	-0.337887	-1.2639	7.1295	-4.65931	1.34157e-05	0.000421316	2.53993		ENSRNOG00000016696	ANGPT2	angiopoietin 2	-0.833741	-1.7823	1.84475	-4.3692	3.9345e-05	0.000794812	2.01899
ENSRNOG00000013548	SELENOW	selenoprotein W	-0.337752	-1.26379	8.14169	-4.00549	0.000144022	0.00263041	0.268642		ENSRNOG00000032639	FOXO6	forkhead box O6	-0.830539	-1.77835	-0.508894	-3.49349	0.00080211	0.0071774	-0.682097
ENSRNOG00000011494	Rpl36a	ribosomal protein L36A	-0.337734	-1.26377	5.45094	-3.93299	0.000185163	0.00322135	0.0856882		ENSRNOG00000005918	C11orf71	chromosome 11 open reading frame 71	-0.826162	-1.77296	-0.700276	-3.62611	0.000520921	0.00520779	-0.353495
ENSRNOG00000022619	FTH1	ferritin heavy chain 1	-0.337543	-1.2636	10.714	-4.06794	0.000115754	0.00223603	0.539272		ENSRNOG00000005996	LHX6	LIM homeobox 6	-0.824435	-1.77084	0.137688	-3.77132	0.000321238	0.00363244	0.152992
ENSRNOG00000004107	RPL23	ribosomal protein L23	-0.337086	-1.2632	7.43018	-4.88981	5.5746e-06	0.000218019	3.38635		ENSRNOG00000007346	GRASP	general receptor for phosphoinositides 1 associated scaffold protein	-0.821143	-1.7668	3.82581	-4.94284	4.54258e-06	0.00016739	3.81088
ENSRNOG00000008174	APPL2	adaptor protein, phosphotyrosine interacting with PH domain and leucine zipper 2	-0.336062	-1.26231	5.96282	-4.67968	1.24238e-05	0.000400454	2.63712		ENSRNOG00000014503	Celf4	CUGBP, Elav-like family member 4	-0.820847	-1.76644	5.38065	-5.81351	1.39044e-07	1.29065e-05	7.09512
ENSRNOG00000002244	PDGFRA	platelet derived growth factor receptor alpha	-0.335022	-1.2614	6.80932	-3.55744	0.000652174	0.00833169	-1.16159		ENSRNOG00000042556	Bmyc	brain expressed myelocytomatosis oncogene	-0.819237	-1.76447	1.51117	-4.84697	6.57281e-06	0.000216622	3.682
ENSRNOG00000008554	SLC9A9	solute carrier family 9 member A9	-0.333433	-1.26001	3.00466	-3.57196	0.000622029	0.00805331	-0.734906		ENSRNOG00000009348	NOS3	nitric oxide synthase 3	-0.81795	-1.7629	3.78722	-5.59705	3.37419e-07	2.42577e-05	6.37527
ENSRNOG00000007764	FRMD4B	FERM domain containing 4B	-0.332978	-1.25961	4.58694	-4.02564	0.000134246	0.00247655	0.448909		ENSRNOG00000006118	KLF10	Kruppel like factor 10	-0.816984	-1.76172	4.15022	-4.34357	4.31952e-05	0.000853775	1.6174
ENSRNOG00000004812	SEMA6D	semaphorin 6D	-0.329675	-1.25673	6.8923	-4.22061	6.73372e-05	0.0014873	0.991292		ENSRNOG00000013564	DOK3	docking protein 3	-0.816741	-1.76142	-0.44291	-3.63966	0.00049818	0.00502235	-0.280968
ENSRNOG00000014753	TCF7L1	transcription factor 7 like 1	-0.329326	-1.25643	2.59364	-3.72475	0.000375566	0.00559193	-0.209359		ENSRNOG00000019822	GADD45B	growth arrest and DNA damage inducible beta	-0.815482	-1.75989	2.86871	-3.79508	0.000296498	0.0034077	-0.043771
ENSRNOG00000020202	ASRGL1	asparaginase like 1	-0.328064	-1.25533	7.28225	-4.79021	8.167e-06	0.00029737	3.0175		ENSRNOG00000016491	FAM110D	family with sequence similarity 110 member D	-0.813574	-1.75756	0.526089	-3.92103	0.000192952	0.00250712	0.606278
ENSRNOG00000015225	GRAMD2B	GRAM domain containing 2B	-0.327946	-1.25522	6.53022	-3.53966	0.000690947	0.00869076	-1.2095		ENSRNOG00000039861	C19orf71	chromosome 19 open reading frame 71	-0.812995	-1.75686	-0.156632	-4.37748	3.81726e-05	0.000776476	1.92938
ENSRNOG00000003330	ACSF2	acyl-CoA synthetase family member 2	-0.327795	-1.25509	6.09811	-4.58007	1.80596e-05	0.000537244	2.2695		ENSRNOG00000026036	PDYN	prodynorphin	-0.810973	-1.75439	7.48929	-5.37448	8.28922e-07	4.67576e-05	5.33063
ENSRNOG00000023529	RPL5	ribosomal protein L5	-0.327646	-1.25496	8.09107	-5.07935	2.66966e-06	0.000118288	4.10112		ENSRNOG00000017197	PDGFB	platelet derived growth factor subunit B	-0.808936	-1.75192	3.25498	-5.91953	8.97029e-08	9.21404e-06	7.67075
ENSRNOG00000008927	HBP1	HMG-box transcription factor 1	-0.32691	-1.25432	5.24886	-5.11974	2.27847e-06	0.000103455	4.31134		ENSRNOG00000046112	DEDD2	death effector domain containing 2	-0.807069	-1.74965	0.620713	-4.79653	7.97251e-06	0.000249307	3.42858
ENSRNOG00000018461	PDGFRB	platelet derived growth factor receptor beta	-0.326437	-1.25391	5.44088	-3.89459	0.000211301	0.0035505	-0.0557765		ENSRNOG00000010763	FAM181B	family with sequence similarity 181 member B	-0.80546	-1.7477	2.66083	-6.04386	5.34848e-08	6.27527e-06	8.18878
ENSRNOG00000015285	LRP4	LDL receptor related protein 4	-0.325951	-1.25349	7.31798	-3.82654	0.000266529	0.00429551	-0.319657		ENSRNOG00000017748	NKX6-2	NK6 homeobox 2	-0.802124	-1.74367	2.14585	-5.13186	2.17242e-06	9.39846e-05	4.69441
ENSRNOG00000049560	GLUL	glutamate-ammonia ligase	-0.323679	-1.25152	10.8977	-4.71028	1.10668e-05	0.000367208	2.79718		ENSRNOG00000024363	SERTAD1	SERTA domain containing 1	-0.802044	-1.74357	3.12462	-4.31271	4.83165e-05	0.000928716	1.65533
ENSRNOG00000045670	TNFSF12	TNF superfamily member 12	-0.323206	-1.25111	3.52201	-3.48149	0.000833648	0.00984424	-1.0978		ENSRNOG00000026124	ID3	inhibitor of DNA binding 3, HLH protein	-0.800945	-1.74224	4.83925	-5.80103	1.46382e-07	1.32521e-05	7.07331
ENSRNOG00000015221	EIF3F	eukaryotic translation initiation factor 3 subunit F	-0.322409	-1.25042	6.80049	-4.98828	3.80855e-06	0.00015646	3.75916		ENSRNOG00000012728	NKX2-2	NK2 homeobox 2	-0.800189	-1.74133	0.135598	-4.34174	4.34838e-05	0.000858322	1.88316
ENSRNOG00000011150	ARSB	arylsulfatase B	-0.320604	-1.24885	7.45924	-5.90376	9.57599e-08	7.05736e-06	7.33653		ENSRNOG00000006589	MIF	macrophage migration inhibitory factor (glycosylation-inhibiting factor)	-0.798175	-1.7389	5.38533	-6.05376	5.13193e-08	6.21957e-06	8.06609
ENSRNOG00000006992	RPL7	ribosomal protein L7	-0.320115	-1.24843	8.37812	-4.0741	0.000113278	0.00221496	0.499352		ENSRNOG00000020942	PLEKHA4	pleckstrin homology domain containing A4	-0.7951	-1.7352	0.864725	-5.05566	2.92897e-06	0.000118992	4.36778
ENSRNOG00000011146	GYG1	glycogenin 1	-0.318562	-1.24709	4.91367	-4.15844	8.40693e-05	0.00177149	0.871638		ENSRNOG00000019698	SSBP4	single stranded DNA binding protein 4	-0.794881	-1.73493	5.50493	-6.56732	5.86902e-09	1.27248e-06	10.1702
ENSRNOG00000007948	NF2	neurofibromin 2	-0.317794	-1.24642	7.65768	-4.22458	6.63865e-05	0.00147296	1.00426		ENSRNOG00000020298	BAG3	BCL2 associated athanogene 3	-0.794019	-1.7339	4.37005	-5.67821	2.42324e-07	1.90049e-05	6.62389
ENSRNOG00000002813	DARS2	aspartyl-tRNA synthetase 2, mitochondrial	-0.317341	-1.24603	3.84679	-4.1822	7.72469e-05	0.00165629	1.10081		ENSRNOG00000017002	ADRB1	adrenoceptor beta 1	-0.792744	-1.73237	0.0921535	-3.64561	0.000488496	0.00495456	-0.197761
ENSRNOG00000015318	HEYL	hes related family bHLH transcription factor with YRPW motif-like	-0.317175	-1.24589	5.53807	-3.8093	0.000282573	0.00450285	-0.343881		ENSRNOG00000020594	RHBDF1	rhomboid 5 homolog 1	-0.791825	-1.73126	2.9858	-6.47507	8.69276e-09	1.67747e-06	9.91772
ENSRNOG00000014064	CTSH	cathepsin H	-0.315528	-1.24447	6.30773	-4.4074	3.42156e-05	0.000869358	1.6513		ENSRNOG00000006789	DDIT3	DNA damage inducible transcript 3	-0.791665	-1.73107	4.44323	-4.40832	3.40997e-05	0.000714994	1.85287
ENSRNOG00000011984	CXCL14	C-X-C motif chemokine ligand 14	-0.315486	-1.24443	6.49296	-3.56706	0.000632059	0.00813139	-1.12454		ENSRNOG00000019451	SMTN	smoothelin	-0.791384	-1.73073	2.70059	-5.35769	8.86574e-07	4.88815e-05	5.52594
ENSRNOG00000049057	ZNRF2	zinc and ring finger 2	-0.31516	-1.24415	4.26955	-3.76404	0.000329208	0.00499811	-0.340064		ENSRNOG00000021053	LSR	lipolysis stimulated lipoprotein receptor	-0.789476	-1.72845	3.97083	-5.80688	1.42892e-07	1.30327e-05	7.18092
ENSRNOG00000018262	AMPD3	adenosine monophosphate deaminase 3	-0.311828	-1.24128	6.43647	-4.59838	1.68647e-05	0.000512086	2.32869		ENSRNOG00000003785	USP43	ubiquitin specific peptidase 43	-0.788554	-1.72734	0.146471	-3.56906	0.00062794	0.00594153	-0.428955
ENSRNOG00000023344	Rpl23a	ribosomal protein L23A	-0.311426	-1.24093	7.54818	-3.98838	0.000152857	0.00275405	0.208302		ENSRNOG00000043300	ENHO	energy homeostasis associated	-0.787369	-1.72592	2.84183	-5.45154	6.08183e-07	3.76809e-05	5.87539
ENSRNOG00000010342	ZFAND1	zinc finger AN1-type containing 1	-0.30736	-1.23744	3.96087	-4.16377	8.24881e-05	0.00175075	1.02047		ENSRNOG00000018781	MAP1S	microtubule associated protein 1S	-0.786467	-1.72484	3.94564	-5.41277	7.1085e-07	4.16117e-05	5.62216
ENSRNOG00000021237	C20orf194	chromosome 20 open reading frame 194	-0.306477	-1.23668	7.36208	-3.83917	0.000255329	0.00415151	-0.278983		ENSRNOG00000020770	ARL4D	ADP ribosylation factor like GTPase 4D	-0.78612	-1.72443	5.21692	-3.99109	0.000151421	0.00209306	0.371666
ENSRNOG00000010131	RIN2	Ras and Rab interactor 2	-0.305079	-1.23549	5.6837	-3.50725	0.000767326	0.00929282	-1.27051		ENSRNOG00000010643	KANK2	KN motif and ankyrin repeat domains 2	-0.785838	-1.72409	2.20615	-5.51748	4.65995e-07	3.14944e-05	6.14557
ENSRNOG00000037659	MTO1	mitochondrial tRNA translation optimization 1	-0.304937	-1.23536	3.84734	-5.1405	2.09984e-06	9.68434e-05	4.54358		ENSRNOG00000046505	BEND3	BEN domain containing 3	-0.784441	-1.72243	-0.144899	-3.93841	0.000181736	0.00240554	0.605181
ENSRNOG00000013508	RPL31	ribosomal protein L31	-0.304811	-1.23526	7.54965	-3.56285	0.000640779	0.00822079	-1.14777		ENSRNOG00000019869	LRFN1	leucine rich repeat and fibronectin type III domain containing 1	-0.78246	-1.72006	1.88462	-4.15279	8.57742e-05	0.00138542	1.30699
ENSRNOG00000023385	RPL37A	ribosomal protein L37a	-0.303946	-1.23452	7.03649	-3.76128	0.00033228	0.00503952	-0.526364		ENSRNOG00000014619	DHX38	DEAH-box helicase 38	-0.780953	-1.71827	5.16626	-6.772	2.44409e-09	7.14759e-07	11.0322
ENSRNOG00000010887	C11orf54	chromosome 11 open reading frame 54	-0.303924	-1.2345	4.63718	-3.96199	0.000167509	0.00293861	0.25813		ENSRNOG00000020466	APBA3	amyloid beta precursor protein binding family A member 3	-0.780451	-1.71767	2.73102	-6.70652	3.23667e-09	8.47661e-07	10.8575
ENSRNOG00000007972	RBBP9	RB binding protein 9, serine hydrolase	-0.30023	-1.23134	4.68822	-4.02841	0.000132951	0.00246194	0.462004		ENSRNOG00000016281	COL4A1	collagen type IV alpha 1 chain	-0.779039	-1.71599	5.70279	-6.66564	3.85589e-09	9.75009e-07	10.5707
ENSRNOG00000014107	OMG	oligodendrocyte myelin glycoprotein	-0.300151	-1.23127	7.62	-4.18229	7.72223e-05	0.00165629	0.859799		ENSRNOG00000032569	LINGO3	leucine rich repeat and Ig domain containing 3	-0.774419	-1.7105	2.39997	-4.11626	9.76306e-05	0.00151519	1.1071
ENSRNOG00000018170	SLC27A1	solute carrier family 27 member 1	-0.298765	-1.23009	6.34728	-3.61624	0.000538109	0.00726026	-0.973888		ENSRNOG00000009040	Gas2l1	growth arrest-specific 2 like 1	-0.771303	-1.70681	3.63315	-7.56758	7.76417e-11	1.03518e-07	14.4531
ENSRNOG00000019578	RPS16	ribosomal protein S16	-0.298652	-1.22999	8.57798	-3.68907	0.000422997	0.00608203	-0.747081		ENSRNOG00000010060	PANX1	pannexin 1	-0.768405	-1.70338	4.43065	-5.23511	1.44486e-06	6.99252e-05	4.86112
ENSRNOG00000002089	CCNG2	cyclin G2	-0.297011	-1.2286	5.38577	-3.85782	0.000239617	0.0039353	-0.163318		ENSRNOG00000007338	FBLN2	fibulin 2	-0.765966	-1.70051	4.73673	-5.44914	6.14098e-07	3.76835e-05	5.69194
ENSRNOG00000011381	ACSBG1	acyl-CoA synthetase bubblegum family member 1	-0.296497	-1.22816	8.39219	-3.94702	0.000176411	0.00308372	0.0792819		ENSRNOG00000008334	CROCC	ciliary rootlet coiled-coil, rootletin	-0.765719	-1.70022	3.02663	-4.39793	3.54223e-05	0.000730667	1.98771
ENSRNOG00000023129	MFSD9	major facilitator superfamily domain containing 9	-0.296221	-1.22792	3.01805	-3.76881	0.000323965	0.00493895	-0.133077		ENSRNOG00000020700	RNASEH2C	ribonuclease H2 subunit C	-0.765578	-1.70005	0.483755	-4.72851	1.03281e-05	0.000305387	3.17113
ENSRNOG00000016896	RPL3	ribosomal protein L3	-0.29567	-1.22745	9.04882	-4.99875	3.65663e-06	0.000151492	3.80924		ENSRNOG00000019682	TIMM13	translocase of inner mitochondrial membrane 13	-0.764541	-1.69883	5.10293	-5.62935	2.95822e-07	2.16926e-05	6.37714
ENSRNOG00000009378	RPL4	ribosomal protein L4	-0.295358	-1.22719	9.06187	-5.04442	3.06037e-06	0.000131438	3.9807		ENSRNOG00000026293	JUN	Jun proto-oncogene, AP-1 transcription factor subunit	-0.76262	-1.69657	2.64984	-3.48521	0.000823742	0.00731732	-0.959681
ENSRNOG00000008551	RPS7	ribosomal protein S7	-0.295221	-1.22707	7.92151	-4.31304	4.82586e-05	0.00113061	1.31044		ENSRNOG00000016752	CRISPLD2	cysteine rich secretory protein LCCL domain containing 2	-0.762313	-1.69621	2.93391	-4.56934	1.87979e-05	0.000469658	2.63059
ENSRNOG00000004613	Gpm6b	glycoprotein m6b	-0.294104	-1.22612	9.72608	-3.76683	0.000326127	0.00495646	-0.474834		ENSRNOG00000033235	RELB	RELB proto-oncogene, NF-kB subunit	-0.76137	-1.6951	0.249067	-3.96433	0.000166156	0.00224928	0.734713
ENSRNOG00000002896	PRDX6	peroxiredoxin 6	-0.293418	-1.22554	8.16121	-4.02343	0.000135287	0.00249261	0.328189		ENSRNOG00000019958	TMEM151B	transmembrane protein 151B	-0.761196	-1.6949	3.18214	-4.97197	4.05756e-06	0.000153372	4.04915
ENSRNOG00000020595	RPS11	ribosomal protein S11	-0.293155	-1.22532	7.98517	-4.60469	1.6471e-05	0.000501317	2.34311		ENSRNOG00000049937	PDXK	pyridoxal kinase	-0.760696	-1.69431	4.78648	-5.09284	2.53221e-06	0.000105205	4.30059
ENSRNOG00000022176	GPR75	G protein-coupled receptor 75	-0.29264	-1.22488	3.38293	-4.06765	0.000115872	0.00223603	0.794829		ENSRNOG00000050190	ENG	endoglin	-0.759449	-1.69284	5.46755	-6.53772	6.65846e-09	1.33771e-06	10.056
ENSRNOG00000011777	SPAG5	sperm associated antigen 5	-0.291291	-1.22373	3.64832	-3.79398	0.000297609	0.00464907	-0.12576		ENSRNOG00000050210	HLA-A	major histocompatibility complex, class I, A	-0.759281	-1.69265	1.27437	-3.44135	0.000947925	0.00816819	-0.810406
ENSRNOG00000021087	LGI4	leucine rich repeat LGI family member 4	-0.290985	-1.22348	6.56622	-4.1827	7.71117e-05	0.00165629	0.866564		ENSRNOG00000039315	CFAP157	cilia and flagella associated protein 157	-0.756693	-1.68961	0.183962	-3.94136	0.000179892	0.0023876	0.630361
ENSRNOG00000011636	DENND6A	DENN domain containing 6A	-0.289943	-1.22259	5.1492	-3.92598	0.000189692	0.00328457	0.0800964		ENSRNOG00000049034	PTRH1	peptidyl-tRNA hydrolase 1 homolog	-0.756359	-1.68922	0.981329	-3.54442	0.000680361	0.0063153	-0.488561
ENSRNOG00000014702	ELOVL2	ELOVL fatty acid elongase 2	-0.287593	-1.2206	6.72856	-3.53073	0.000711228	0.00885473	-1.24129		ENSRNOG00000007597	RHPN1	rhophilin Rho GTPase binding protein 1	-0.75618	-1.68901	1.68526	-4.44327	2.99924e-05	0.000659473	2.2857
ENSRNOG00000002848	MAOA	monoamine oxidase A	-0.287051	-1.22014	5.84347	-4.07216	0.000114053	0.00221844	0.514449		ENSRNOG00000000130	DNAJB5	DnaJ heat shock protein family (Hsp40) member B5	-0.754748	-1.68734	6.95569	-4.55055	2.01618e-05	0.00049613	2.25135
ENSRNOG00000005788	CDK5RAP2	CDK5 regulatory subunit associated protein 2	-0.287014	-1.22011	4.66927	-4.55255	2.00119e-05	0.000583083	2.27409		ENSRNOG00000015055	SCG2	secretogranin II	-0.753661	-1.68607	7.62433	-4.91785	5.00336e-06	0.000178105	3.59636
ENSRNOG00000000583	CDK19	cyclin dependent kinase 19	-0.286969	-1.22007	6.90858	-4.86088	6.23083e-06	0.000236352	3.28098		ENSRNOG00000019363	FAM212A	family with sequence similarity 212 member A	-0.75285	-1.68512	0.150003	-4.23022	6.50563e-05	0.0011438	1.48145
ENSRNOG00000012206	DENND5A	DENN domain containing 5A	-0.28624	-1.21946	9.48261	-4.24558	6.15658e-05	0.00138273	1.10424		ENSRNOG00000047988	Bola2	bolA-like 2 (E. coli)	-0.750582	-1.68247	3.72683	-5.43674	6.45543e-07	3.87872e-05	5.74685
ENSRNOG00000001764	VPS8	VPS8, CORVET complex subunit	-0.285564	-1.21889	5.58277	-6.8107	2.06966e-09	3.26383e-07	11.1207		ENSRNOG00000019638	LMNA	lamin A/C	-0.749882	-1.68166	4.53669	-6.76808	2.48552e-09	7.14759e-07	11.0561
ENSRNOG00000018836	C1orf198	chromosome 1 open reading frame 198	-0.283638	-1.21726	7.63136	-3.96312	0.000166854	0.00293445	0.126235		ENSRNOG00000024931	CCDC88B	coiled-coil domain containing 88B	-0.747656	-1.67906	1.78613	-5.04684	3.03158e-06	0.000121811	4.39503
ENSRNOG00000006077	Snx5	sorting nexin 5	-0.283002	-1.21672	6.37257	-3.71331	0.000390194	0.00574557	-0.668131		ENSRNOG00000024818	EVA1B	eva-1 homolog B	-0.746306	-1.67749	0.533723	-4.02012	0.000136858	0.0019506	0.924439
ENSRNOG00000019367	DCLRE1B	DNA cross-link repair 1B	-0.282788	-1.21654	3.86338	-4.43593	3.08134e-05	0.000814463	1.95071		ENSRNOG00000014909	SH2D5	SH2 domain containing 5	-0.743549	-1.67429	4.27029	-4.90926	5.17191e-06	0.000181462	3.68046
ENSRNOG00000028156	PLD1	phospholipase D1	-0.282144	-1.216	5.1169	-3.55876	0.000649364	0.00831027	-1.08885		ENSRNOG00000043225	ZNF48	zinc finger protein 48	-0.74331	-1.67401	0.379309	-4.08036	0.00011081	0.00166709	1.08411
ENSRNOG00000016239	ZADH2	zinc binding alcohol dehydrogenase domain containing 2	-0.281261	-1.21526	4.07417	-3.78798	0.000303698	0.00472326	-0.227963		ENSRNOG00000032546	DOT1L	DOT1 like histone lysine methyltransferase	-0.740115	-1.67031	4.24056	-5.36425	8.63601e-07	4.79757e-05	5.39231
ENSRNOG00000011452	ALDOC	aldolase, fructose-bisphosphate C	-0.280713	-1.21479	10.3396	-4.20719	7.06511e-05	0.00154422	1.00012		ENSRNOG00000016222	PPP1R3G	protein phosphatase 1 regulatory subunit 3G	-0.739563	-1.66967	1.16112	-4.47738	2.64475e-05	0.000600176	2.40172
ENSRNOG00000015233	ETFA	electron transfer flavoprotein alpha subunit	-0.280081	-1.21426	5.46765	-3.80211	0.000289538	0.00457286	-0.346738		ENSRNOG00000008960	FGF22	fibroblast growth factor 22	-0.737594	-1.66739	-0.245231	-3.75777	0.000336215	0.00377271	0.0602447
ENSRNOG00000001113	MMD2	monocyte to macrophage differentiation associated 2	-0.279804	-1.21403	8.40802	-3.75644	0.000337727	0.00510629	-0.536129		ENSRNOG00000008246	EMILIN1	elastin microfibril interfacer 1	-0.736927	-1.66662	2.43131	-5.42036	6.89494e-07	4.07747e-05	5.76725
ENSRNOG00000031328	ZNF274	zinc finger protein 274	-0.278827	-1.21321	4.39425	-4.54451	2.06199e-05	0.000594127	2.28496		ENSRNOG00000016512	SEMA3B	semaphorin 3B	-0.733033	-1.66213	2.19192	-3.57586	0.00061417	0.00583382	-0.486373
ENSRNOG00000022572	PEX19	peroxisomal biogenesis factor 19	-0.277801	-1.21235	2.82352	-4.01069	0.000141435	0.00259611	0.684532		ENSRNOG00000005347	FJX1	four jointed box 1	-0.731998	-1.66094	3.17852	-5.3819	8.04649e-07	4.59182e-05	5.58547
ENSRNOG00000020922	HSPB6	heat shock protein family B (small) member 6	-0.276575	-1.21132	5.15219	-3.99881	0.000147408	0.00268224	0.315483		ENSRNOG00000017489	GSE1	Gse1 coiled-coil protein	-0.730248	-1.65892	4.00774	-6.17809	3.04939e-08	4.14096e-06	8.64726
ENSRNOG00000046889	DBI	diazepam binding inhibitor, acyl-CoA binding protein	-0.275897	-1.21075	6.90537	-3.54774	0.000673067	0.008517	-1.19217		ENSRNOG00000046207	CBX4	chromobox 4	-0.729817	-1.65843	2.94198	-5.98732	6.7691e-08	7.36214e-06	7.94116
ENSRNOG00000018569	AHCYL1	adenosylhomocysteinase like 1	-0.27466	-1.20971	8.67358	-4.7391	9.92097e-06	0.000339661	2.839		ENSRNOG00000017869	IRF8	interferon regulatory factor 8	-0.728978	-1.65746	1.81537	-5.49992	5.00316e-07	3.30524e-05	6.07176
ENSRNOG00000018413	PER3	period circadian clock 3	-0.27387	-1.20905	4.96385	-3.52236	0.000730758	0.00899857	-1.18613		ENSRNOG00000018911	PFKFB3	6-phosphofructo-2-kinase/fructose-2,6-biphosphatase 3	-0.728289	-1.65667	4.10126	-5.28669	1.17711e-06	5.91217e-05	5.10853
ENSRNOG00000008555	RPS20	ribosomal protein S20	-0.272895	-1.20823	6.82377	-3.57187	0.000622228	0.00805331	-1.11648		ENSRNOG00000013874	RPLP1	ribosomal protein lateral stalk subunit P1	-0.726874	-1.65505	6.48777	-6.07831	4.63178e-08	5.66081e-06	8.13757
ENSRNOG00000000158	CDO1	cysteine dioxygenase type 1	-0.272168	-1.20762	5.01684	-3.91219	0.000198908	0.00341192	0.0566002		ENSRNOG00000019356	LRFN4	leucine rich repeat and fibronectin type III domain containing 4	-0.725122	-1.65304	3.53604	-5.19676	1.68183e-06	7.80562e-05	4.82637
ENSRNOG00000003847	GID4	GID complex subunit 4 homolog	-0.271679	-1.20721	5.73365	-3.52014	0.000736019	0.00904816	-1.2444		ENSRNOG00000018232	SRF	serum response factor	-0.722842	-1.65043	6.65547	-6.97336	1.0269e-09	4.30301e-07	11.8533
ENSRNOG00000011195	PRKRA	protein activator of interferon induced protein kinase EIF2AK2	-0.271382	-1.20696	4.2498	-3.82888	0.000264417	0.00427086	-0.132087		ENSRNOG00000016831	SERPINH1	serpin family H member 1	-0.721903	-1.64936	5.62887	-7.22936	3.38843e-10	2.25885e-07	12.9562
ENSRNOG00000007290	ATP1A2	ATPase Na+/K+ transporting subunit alpha 2	-0.270714	-1.2064	11.3431	-3.51065	0.000758949	0.00924459	-1.20424		ENSRNOG00000008215	TRIM47	tripartite motif containing 47	-0.721841	-1.64929	2.52324	-5.90366	9.58005e-08	9.49331e-06	7.63656
ENSRNOG00000018137	TUBGCP2	tubulin gamma complex associated protein 2	-0.270016	-1.20582	5.00587	-5.43439	6.51669e-07	3.64572e-05	5.54243		ENSRNOG00000020038	CHPF	chondroitin polymerizing factor	-0.71906	-1.64611	6.14464	-7.09248	6.13519e-10	3.28159e-07	12.3628
ENSRNOG00000019529	BTBD1	BTB domain containing 1	-0.268444	-1.20451	7.90847	-4.27507	5.53609e-05	0.00126863	1.17918		ENSRNOG00000032878	CXXC5	CXXC finger protein 5	-0.717114	-1.64389	3.96553	-6.49752	7.90133e-09	1.54508e-06	9.96917
ENSRNOG00000009102	FERMT2	fermitin family member 2	-0.268257	-1.20435	7.17864	-3.48815	0.000816005	0.00969113	-1.37467		ENSRNOG00000007062	RIN3	Ras and Rab interactor 3	-0.712856	-1.63905	2.67322	-5.34222	9.4317e-07	5.08549e-05	5.47409
ENSRNOG00000001353	AP4M1	adaptor related protein complex 4 mu 1 subunit	-0.268234	-1.20433	3.8026	-3.67213	0.000447459	0.00634003	-0.567679		ENSRNOG00000018557	CDH22	cadherin 22	-0.712237	-1.63834	3.41927	-6.449	9.71122e-09	1.80284e-06	9.79013
ENSRNOG00000046996	PEA15	phosphoprotein enriched in astrocytes 15	-0.266134	-1.20258	9.67239	-3.9125	0.000198696	0.00341192	-0.00716915		ENSRNOG00000032429	TMPRSS9	transmembrane protease, serine 9	-0.711155	-1.63711	0.75348	-4.38027	3.77862e-05	0.000771827	2.06631
ENSRNOG00000000565	SGPL1	sphingosine-1-phosphate lyase 1	-0.264451	-1.20118	4.39077	-3.68214	0.000432843	0.00619163	-0.633149		ENSRNOG00000020238	PLEKHH3	pleckstrin homology, MyTH4 and FERM domain containing H3	-0.710647	-1.63654	2.77574	-5.32976	9.91337e-07	5.24872e-05	5.41695
ENSRNOG00000016753	SLC14A1	solute carrier family 14 member 1 (Kidd blood group)	-0.264267	-1.20103	6.27282	-3.80418	0.000287516	0.00454876	-0.376451		ENSRNOG00000019442	JOSD2	Josephin domain containing 2	-0.708785	-1.63443	4.04545	-5.22789	1.48684e-06	7.13635e-05	4.89354
ENSRNOG00000005437	RIDA	reactive intermediate imine deaminase A homolog	-0.264017	-1.20082	5.37911	-3.50009	0.000785243	0.00945515	-1.27251		ENSRNOG00000009253	IGSF9B	immunoglobulin superfamily member 9B	-0.708709	-1.63434	2.49708	-4.19941	7.26438e-05	0.00124172	1.33947
ENSRNOG00000015558	ZNF512B	zinc finger protein 512B	-0.263811	-1.20065	5.39984	-3.90325	0.000205114	0.00348575	-0.0218216		ENSRNOG00000017746	PARD6A	par-6 family cell polarity regulator alpha	-0.704716	-1.62982	3.03051	-5.6763	2.44218e-07	1.90516e-05	6.71557
ENSRNOG00000019105	Dpp8	dipeptidylpeptidase 8	-0.263448	-1.20034	7.94298	-4.36308	4.02326e-05	0.000986708	1.48523		ENSRNOG00000006420	Rbm38	RNA binding motif protein 38	-0.700476	-1.62504	1.43678	-4.75909	9.19543e-06	0.000278062	3.37227
ENSRNOG00000012536	SGMS1	sphingomyelin synthase 1	-0.263438	-1.20034	5.26856	-3.61458	0.000541044	0.00728646	-0.920774		ENSRNOG00000018225	TP53INP2	tumor protein p53 inducible nuclear protein 2	-0.699329	-1.62375	3.72636	-5.63124	2.93555e-07	2.16926e-05	6.49013
ENSRNOG00000017671	RASA3	RAS p21 protein activator 3	-0.261969	-1.19911	5.05991	-3.83193	0.000261698	0.00423627	-0.222986		ENSRNOG00000002721	NDUFB4	NADH:ubiquinone oxidoreductase subunit B4	-0.699157	-1.62356	3.93879	-7.07802	6.53155e-10	3.28159e-07	12.382
ENSRNOG00000034013	ACACA	acetyl-CoA carboxylase alpha	-0.257795	-1.19565	6.22659	-3.51192	0.000755844	0.00921463	-1.28917		ENSRNOG00000004641	SSTR4	somatostatin receptor 4	-0.698919	-1.62329	0.997554	-3.57209	0.000621767	0.00589452	-0.41994
ENSRNOG00000012820	ADD3	adducin 3	-0.257519	-1.19542	7.82417	-3.7725	0.000319971	0.00489842	-0.491467		ENSRNOG00000003954	IL2RG	interleukin 2 receptor subunit gamma	-0.696916	-1.62104	1.05371	-3.98171	0.000156437	0.00214599	0.804717
ENSRNOG00000009812	SBF2	SET binding factor 2	-0.256844	-1.19486	6.0799	-4.37647	3.83139e-05	0.000953975	1.54769		ENSRNOG00000004505	NFIC	nuclear factor I C	-0.691483	-1.61494	3.45634	-5.5322	4.3903e-07	3.00879e-05	6.14386
ENSRNOG00000012641	SFR1	SWI5 dependent homologous recombination repair protein 1	-0.256781	-1.19481	5.51864	-3.81904	0.000273404	0.00438469	-0.29733		ENSRNOG00000010574	PTPN1	protein tyrosine phosphatase, non-receptor type 1	-0.690369	-1.6137	5.4954	-7.14843	4.81422e-10	3.0698e-07	12.6119
ENSRNOG00000013459	Ints9	integrator complex subunit 9	-0.256181	-1.19431	3.04083	-3.53003	0.00071285	0.00886739	-0.885557		ENSRNOG00000020652	TGFB1	transforming growth factor beta 1	-0.690052	-1.61334	3.11852	-6.02121	5.87823e-08	6.58093e-06	8.08785
ENSRNOG00000039024	SPICE1	spindle and centriole associated protein 1	-0.255963	-1.19413	2.85235	-3.5148	0.000748844	0.00915212	-0.87382		ENSRNOG00000013623	AMER2	APC membrane recruitment protein 2	-0.6893	-1.6125	3.14248	-6.5636	5.96276e-09	1.27248e-06	10.2738
ENSRNOG00000007088	Xpot	exportin for tRNA	-0.254735	-1.19312	5.5134	-3.59307	0.000580578	0.00768285	-1.00725		ENSRNOG00000001391	SDSL	serine dehydratase like	-0.689245	-1.61244	1.98202	-4.69279	1.18236e-05	0.00033407	3.13558
ENSRNOG00000014493	GOLGA1	golgin A1	-0.252389	-1.19118	4.65765	-4.37717	3.82168e-05	0.00095321	1.65233		ENSRNOG00000007520	ZCCHC3	zinc finger CCHC-type containing 3	-0.688483	-1.61159	0.526025	-4.20181	7.2023e-05	0.00123543	1.47882
ENSRNOG00000007583	PYGB	glycogen phosphorylase B	-0.252119	-1.19096	8.41728	-4.66348	1.32065e-05	0.00041653	2.56037		ENSRNOG00000010872	CKB	creatine kinase B	-0.688056	-1.61111	9.47267	-6.55624	6.15301e-09	1.28914e-06	10.1241
ENSRNOG00000008063	HIBADH	3-hydroxyisobutyrate dehydrogenase	-0.250821	-1.18988	6.24171	-4.09213	0.000106309	0.00210982	0.570489		ENSRNOG00000001891	GNB1L	G protein subunit beta 1 like	-0.68702	-1.60995	0.800619	-4.30721	4.92902e-05	0.000942491	1.8314
ENSRNOG00000002125	CCNI	cyclin I	-0.250503	-1.18962	8.54184	-4.07514	0.000112863	0.00220994	0.505243		ENSRNOG00000015303	Fbll1	fibrillarin-like 1	-0.686339	-1.60919	3.37258	-4.82675	7.1025e-06	0.000230454	3.46328
ENSRNOG00000012604	SWSAP1	SWIM-type zinc finger 7 associated protein 1	-0.250431	-1.18956	4.29601	-4.66059	1.33511e-05	0.000420186	2.70459		ENSRNOG00000031721	DNAJC30	DnaJ heat shock protein family (Hsp40) member C30	-0.68548	-1.60824	0.733122	-4.22975	6.51659e-05	0.0011438	1.58489
ENSRNOG00000003795	ANGEL2	angel homolog 2	-0.249312	-1.18864	5.69765	-3.55362	0.000660325	0.00839925	-1.14025		ENSRNOG00000004461	NEWGENE_6497122	FLYWCH family member 2	-0.684822	-1.6075	1.51282	-4.56612	1.90249e-05	0.000472914	2.70712
ENSRNOG00000004628	Dazap2	DAZ associated protein 2	-0.249187	-1.18854	7.55791	-4.77179	8.76116e-06	0.000313393	2.94983		ENSRNOG00000000991	ARPC1B	actin related protein 2/3 complex subunit 1B	-0.681523	-1.60383	3.94495	-6.41062	1.1429e-08	1.99546e-06	9.61451
ENSRNOG00000013356	SNAPIN	SNAP associated protein	-0.249025	-1.1884	6.34577	-3.69761	0.000411151	0.00597024	-0.716088		ENSRNOG00000023446	KIAA1107	KIAA1107	-0.68124	-1.60352	6.57379	-3.80941	0.000282475	0.00329577	-0.263248
ENSRNOG00000004672	SEC14L2	SEC14 like lipid binding 2	-0.248959	-1.18835	6.30064	-3.99686	0.000148413	0.00269052	0.251955		ENSRNOG00000011659	ALPK3	alpha kinase 3	-0.678672	-1.60067	1.2743	-3.45277	0.000913997	0.00792707	-0.751105
ENSRNOG00000006412	ZHX1	zinc fingers and homeoboxes 1	-0.24824	-1.18776	6.68256	-3.82593	0.000267086	0.00429975	-0.315766		ENSRNOG00000016299	KLF4	Kruppel like factor 4	-0.67554	-1.59719	3.34761	-3.40319	0.00107017	0.00891766	-1.20135
ENSRNOG00000012944	CASP9	caspase 9	-0.247219	-1.18692	5.91822	-3.69289	0.000417658	0.00603971	-0.716619		ENSRNOG00000015845	FAM129B	family with sequence similarity 129 member B	-0.675295	-1.59692	5.72287	-7.52886	9.19423e-11	1.12369e-07	14.2339
ENSRNOG00000017133	KIAA1191	KIAA1191	-0.247181	-1.18689	7.55928	-4.56776	1.89088e-05	0.00055686	2.20847		ENSRNOG00000030266	PLEKHG2	pleckstrin homology and RhoGEF domain containing G2	-0.674369	-1.5959	3.22066	-5.13925	2.11013e-06	9.18313e-05	4.66324
ENSRNOG00000019212	TPP1	tripeptidyl peptidase 1	-0.245579	-1.18557	6.60671	-4.00214	0.000145711	0.00265699	0.260671		ENSRNOG00000049714	ASAP3	ArfGAP with SH3 domain, ankyrin repeat and PH domain 3	-0.673373	-1.5948	0.812368	-4.10839	0.000100381	0.00154805	1.20244
ENSRNOG00000015205	CYB5A	cytochrome b5 type A	-0.245226	-1.18528	6.11874	-4.0369	0.000129065	0.00241129	0.38694		ENSRNOG00000032908	ACAA1	acetyl-CoA acyltransferase 1	-0.672547	-1.59388	3.60109	-5.19135	1.71823e-06	7.92439e-05	4.82464
ENSRNOG00000043094	OXCT1	3-oxoacid CoA-transferase 1	-0.244573	-1.18474	8.22742	-4.31394	4.81016e-05	0.00112873	1.31686		ENSRNOG00000018454	APOE	apolipoprotein E	-0.671576	-1.59281	10.7247	-5.76735	1.68137e-07	1.4678e-05	6.93063
ENSRNOG00000011391	RBSN	rabenosyn, RAB effector	-0.244482	-1.18467	5.70632	-4.77239	8.74129e-06	0.000313393	2.98584		ENSRNOG00000030721	FBRSL1	fibrosin like 1	-0.671326	-1.59254	3.8876	-5.86663	1.11663e-07	1.05289e-05	7.41822
ENSRNOG00000009538	ETFDH	electron transfer flavoprotein dehydrogenase	-0.244166	-1.18441	5.28526	-3.90633	0.000202956	0.00346111	0.00261529		ENSRNOG00000042855	AHDC1	AT-hook DNA binding motif containing 1	-0.66986	-1.59092	5.0993	-6.69414	3.413e-09	8.78159e-07	10.7115
ENSRNOG00000012738	EIF3M	eukaryotic translation initiation factor 3 subunit M	-0.243319	-1.18371	6.16071	-3.72147	0.000379699	0.00563777	-0.638281		ENSRNOG00000012956	TGM2	transglutaminase 2	-0.66902	-1.58999	3.38529	-4.59201	1.72715e-05	0.000440484	2.65951
ENSRNOG00000010103	EIF4B	eukaryotic translation initiation factor 4B	-0.242405	-1.18296	7.52594	-7.92883	1.59702e-11	1.11533e-08	15.8726		ENSRNOG00000018997	MYH7B	myosin heavy chain 7B	-0.668352	-1.58926	2.44883	-5.6579	2.6329e-07	2.00073e-05	6.68187
ENSRNOG00000010800	HADHB	hydroxyacyl-CoA dehydrogenase/3-ketoacyl-CoA thiolase/enoyl-CoA hydratase (trifunctional protein), beta subunit	-0.240426	-1.18134	7.02592	-4.23497	6.39555e-05	0.00143202	1.04084		ENSRNOG00000002511	FLT4	fms related tyrosine kinase 4	-0.66812	-1.589	1.66295	-4.16136	8.31997e-05	0.00135729	1.35987
ENSRNOG00000019165	MRPL51	mitochondrial ribosomal protein L51	-0.237852	-1.17924	5.24818	-4.22979	6.51564e-05	0.00145226	1.09018		ENSRNOG00000007329	FRMD6	FERM domain containing 6	-0.667468	-1.58828	3.67564	-4.26088	5.82672e-05	0.00106014	1.37777
ENSRNOG00000020430	WDR11	WD repeat domain 11	-0.237738	-1.17914	5.37525	-3.98247	0.000156026	0.00279058	0.239808		ENSRNOG00000045553	PROSER2	proline and serine rich 2	-0.666319	-1.58702	0.614462	-4.15749	8.43509e-05	0.00136695	1.33112
ENSRNOG00000013110	NUDT2	nudix hydrolase 2	-0.237257	-1.17875	4.79735	-3.70172	0.000405568	0.00591846	-0.598497		ENSRNOG00000019692	METRN	meteorin, glial cell differentiation regulator	-0.664149	-1.58463	4.87287	-5.65045	2.7143e-07	2.05195e-05	6.48881
ENSRNOG00000016530	NSA2	NSA2, ribosome biogenesis homolog	-0.233574	-1.17574	5.13448	-3.77042	0.000322218	0.00492255	-0.419952		ENSRNOG00000000572	CHST3	carbohydrate sulfotransferase 3	-0.664033	-1.58451	0.143299	-3.54867	0.00067103	0.00625243	-0.466237
ENSRNOG00000018288	NCOA6	nuclear receptor coactivator 6	-0.232447	-1.17483	5.83464	-3.57842	0.000609051	0.00791173	-1.07091		ENSRNOG00000026059	PAQR6	progestin and adipoQ receptor family member 6	-0.6636	-1.58403	3.01857	-4.02226	0.000135841	0.00193987	0.726415
ENSRNOG00000015999	CIRBP	cold inducible RNA binding protein	-0.231708	-1.17422	4.69286	-3.52419	0.000726442	0.00896047	-1.15167		ENSRNOG00000018529	CSNK1G2	casein kinase 1 gamma 2	-0.663538	-1.58396	6.04505	-6.45397	9.50816e-09	1.78778e-06	9.68951
ENSRNOG00000007462	SEPT8	septin 8	-0.23107	-1.1737	8.01798	-4.13445	9.15421e-05	0.00189359	0.700669		ENSRNOG00000010417	Nol4l	nucleolar protein 4-like	-0.662836	-1.58319	2.77243	-5.66151	2.59439e-07	1.98173e-05	6.6837
ENSRNOG00000015389	STAG1	stromal antigen 1	-0.230575	-1.1733	4.90144	-3.96274	0.000167071	0.00293445	0.220222		ENSRNOG00000026447	DISP3	dispatched RND transporter family member 3	-0.662549	-1.58288	2.66098	-4.04231	0.000126642	0.00183677	0.858402
ENSRNOG00000014746	DZIP1L	DAZ interacting zinc finger protein 1 like	-0.230507	-1.17325	4.77762	-3.65162	0.000478902	0.00661354	-0.754911		ENSRNOG00000000661	HPS4	HPS4, biogenesis of lysosomal organelles complex 3 subunit 2	-0.661238	-1.58144	4.09459	-5.88023	1.0556e-07	1.01851e-05	7.45457
ENSRNOG00000003946	TOR1AIP1	torsin 1A interacting protein 1	-0.230479	-1.17322	4.68877	-3.61686	0.000537002	0.007252	-0.8567		ENSRNOG00000006908	POU3F2	POU class 3 homeobox 2	-0.661179	-1.58137	1.6242	-4.30892	4.89858e-05	0.000939119	1.84025
ENSRNOG00000003590	TOM1L2	target of myb1 like 2 membrane trafficking protein	-0.229808	-1.17268	5.82516	-3.68941	0.000422514	0.00608105	-0.725879		ENSRNOG00000019528	PLEKHG6	pleckstrin homology and RhoGEF domain containing G6	-0.660035	-1.58012	-0.12906	-3.43869	0.00095601	0.00820892	-0.784415
ENSRNOG00000021026	ZNF687	zinc finger protein 687	-0.228065	-1.17126	4.64445	-3.78625	0.000305478	0.00473588	-0.328145		ENSRNOG00000025527	MTCL1	microtubule crosslinking factor 1	-0.658523	-1.57847	5.89079	-5.1141	2.32948e-06	9.78914e-05	4.34221
ENSRNOG00000028594	IFNAR1	interferon alpha and beta receptor subunit 1	-0.227333	-1.17067	6.65853	-4.356	4.12843e-05	0.00100686	1.46273		ENSRNOG00000004430	CEP131	centrosomal protein 131	-0.657955	-1.57784	4.25576	-5.74809	1.81981e-07	1.56078e-05	6.91095
ENSRNOG00000012853	TK2	thymidine kinase 2, mitochondrial	-0.226653	-1.17012	4.81945	-4.12718	9.39274e-05	0.00192933	0.784801		ENSRNOG00000015346	OBSL1	obscurin like 1	-0.654782	-1.57438	2.31491	-4.85311	6.41972e-06	0.000212053	3.67232
ENSRNOG00000008298	DOCK7	dedicator of cytokinesis 7	-0.225859	-1.16947	5.6345	-3.55671	0.000653713	0.00834408	-1.12387		ENSRNOG00000019311	NFKB2	nuclear factor kappa B subunit 2	-0.653012	-1.57245	2.147	-5.53908	4.2697e-07	2.95807e-05	6.22704
ENSRNOG00000010155	PCM1	pericentriolar material 1	-0.225533	-1.16921	6.81752	-3.57164	0.000622695	0.00805331	-1.11722		ENSRNOG00000001607	ADAMTS1	ADAM metallopeptidase with thrombospondin type 1 motif 1	-0.651154	-1.57042	3.56641	-3.42966	0.000983899	0.00836917	-1.17019
ENSRNOG00000001611	RPL24	ribosomal protein L24	-0.224275	-1.16819	7.42039	-3.49234	0.000805085	0.00961513	-1.36232		ENSRNOG00000010306	H2AFZ	H2A histone family member Z	-0.650337	-1.56953	3.80465	-4.79999	7.86772e-06	0.000247406	3.34192
ENSRNOG00000013773	SECISBP2	SECIS binding protein 2	-0.223009	-1.16717	4.01518	-4.1884	7.55582e-05	0.00162961	1.08861		ENSRNOG00000003203	HEXIM1	hexamethylene bisacetamide inducible 1	-0.648982	-1.56806	5.16971	-7.63272	5.84069e-11	8.56596e-08	14.6849
ENSRNOG00000001068	RAC1	ras-related C3 botulinum toxin substrate 1 (rho family, small GTP binding protein Rac1)	-0.221565	-1.166	6.97244	-4.60461	1.64759e-05	0.000501317	2.34208		ENSRNOG00000016565	ZNF524	zinc finger protein 524	-0.646853	-1.56575	0.749444	-3.90956	0.000200717	0.0025822	0.585644
ENSRNOG00000011142	CYB5B	cytochrome b5 type B	-0.221351	-1.16582	5.84397	-3.88547	0.00021801	0.00363747	-0.101039		ENSRNOG00000021750	ID1	inhibitor of DNA binding 1, HLH protein	-0.646572	-1.56544	3.80136	-4.64374	1.42252e-05	0.000378847	2.77939
ENSRNOG00000002855	RFC1	replication factor C subunit 1	-0.220519	-1.16515	5.77137	-5.74433	1.84815e-07	1.2846e-05	6.72314		ENSRNOG00000018681	Nes	nestin	-0.645625	-1.56442	1.3509	-4.14965	8.67349e-05	0.00139723	1.32348
ENSRNOG00000020140	PIGQ	phosphatidylinositol glycan anchor biosynthesis class Q	-0.220186	-1.16488	7.05756	-3.65348	0.000475963	0.00659218	-0.867777		ENSRNOG00000014278	ZNF710	zinc finger protein 710	-0.64404	-1.5627	3.33761	-6.1001	4.22846e-08	5.27355e-06	8.38913
ENSRNOG00000025324	SPIRE1	spire type actin nucleation factor 1	-0.219931	-1.16468	7.40282	-3.64034	0.000497064	0.0068194	-0.908795		ENSRNOG00000012764	AGAP3	ArfGAP with GTPase domain, ankyrin repeat and PH domain 3	-0.642638	-1.56118	6.56082	-6.89068	1.46697e-09	5.24748e-07	11.5065
ENSRNOG00000025997	MRRF	mitochondrial ribosome recycling factor	-0.219536	-1.16436	4.72036	-4.59266	1.72295e-05	0.000519933	2.40935		ENSRNOG00000009694	BMP4	bone morphogenetic protein 4	-0.642618	-1.56116	3.56559	-4.76427	9.01589e-06	0.0002749	3.22812
ENSRNOG00000011826	LZTS1	leucine zipper tumor suppressor 1	-0.219119	-1.16402	8.01793	-3.49829	0.00078981	0.00948678	-1.34146		ENSRNOG00000008680	LOXL1	lysyl oxidase like 1	-0.641977	-1.56047	2.32823	-3.56382	0.000638765	0.00601678	-0.588811
ENSRNOG00000027728	IBTK	inhibitor of Bruton tyrosine kinase	-0.218839	-1.1638	5.14606	-3.68193	0.000433152	0.00619163	-0.706479		ENSRNOG00000037562	ZBTB42	zinc finger and BTB domain containing 42	-0.641911	-1.56039	0.411329	-3.37549	0.00116804	0.00948005	-0.940478
ENSRNOG00000032183	SCMH1	sex comb on midleg homolog 1 (Drosophila)	-0.218771	-1.16374	4.79707	-4.05522	0.000121042	0.00229652	0.533355		ENSRNOG00000016560	CARD19	caspase recruitment domain family member 19	-0.640957	-1.55936	1.10459	-4.9101	5.15515e-06	0.000181308	3.88665
ENSRNOG00000049975	ZNF436	zinc finger protein 436	-0.216478	-1.16189	5.47976	-3.75013	0.000344952	0.00519945	-0.514541		ENSRNOG00000025296	LRRC8A	leucine rich repeat containing 8 family member A	-0.640152	-1.55849	5.9956	-5.4502	6.11486e-07	3.76809e-05	5.64039
ENSRNOG00000016991	ARL2BP	ADP ribosylation factor like GTPase 2 binding protein	-0.215212	-1.16087	8.00393	-4.13952	8.99098e-05	0.00187038	0.716556		ENSRNOG00000005082	IRF6	interferon regulatory factor 6	-0.637797	-1.55595	4.40091	-3.43943	0.000953748	0.0081991	-1.33741
ENSRNOG00000018677	AKT2	AKT serine/threonine kinase 2	-0.214311	-1.16015	5.2621	-3.91948	0.000193983	0.00333915	0.0449473		ENSRNOG00000049496	TRIM62	tripartite motif containing 62	-0.636596	-1.55466	1.26315	-4.47149	2.70289e-05	0.000607984	2.38171
ENSRNOG00000016870	PCIF1	PDX1 C-terminal inhibiting factor 1	-0.214243	-1.16009	5.26734	-4.07269	0.000113838	0.0022172	0.546325		ENSRNOG00000004259	DOHH	deoxyhypusine hydroxylase	-0.635606	-1.55359	3.96584	-4.81996	7.28939e-06	0.000234443	3.38308
ENSRNOG00000003235	MGAT4B	mannosyl (alpha-1,3-)-glycoprotein beta-1,4-N-acetylglucosaminyltransferase, isozyme B	-0.213633	-1.1596	5.41215	-4.06341	0.000117612	0.00225183	0.504245		ENSRNOG00000005935	A3GALT2	alpha 1,3-galactosyltransferase 2	-0.634907	-1.55284	1.42319	-4.50642	2.3753e-05	0.000557378	2.50405
ENSRNOG00000009739	WASHC5	WASH complex subunit 5	-0.211613	-1.15798	6.08777	-4.40025	3.51225e-05	0.000888116	1.63184		ENSRNOG00000028350	ARSE	arylsulfatase E (chondrodysplasia punctata 1)	-0.633991	-1.55185	1.93277	-4.00514	0.000144199	0.00202375	0.818615
ENSRNOG00000025651	IKZF5	IKAROS family zinc finger 5	-0.210618	-1.15718	4.37032	-3.55056	0.000666926	0.00846851	-1.02323		ENSRNOG00000004168	SLC35E4	solute carrier family 35 member E4	-0.633827	-1.55168	5.05638	-6.85845	1.68538e-09	5.72718e-07	11.4055
ENSRNOG00000004420	RAD21	RAD21 cohesin complex component	-0.209235	-1.15607	7.2772	-3.74765	0.000347841	0.00523225	-0.57172		ENSRNOG00000002667	LAMC2	laminin subunit gamma 2	-0.633031	-1.55082	0.979806	-3.3632	0.00121414	0.00977309	-1.03316
ENSRNOG00000003988	DNAJC27	DnaJ heat shock protein family (Hsp40) member C27	-0.208429	-1.15543	7.38341	-3.87131	0.000228829	0.00377928	-0.175193		ENSRNOG00000045952	EPHB4	EPH receptor B4	-0.631281	-1.54894	2.89069	-5.33274	9.79584e-07	5.22421e-05	5.41732
ENSRNOG00000004526	COX7A2L	cytochrome c oxidase subunit 7A2 like	-0.206004	-1.15349	7.098	-4.11887	9.67315e-05	0.00197037	0.64537		ENSRNOG00000001229	COL18A1	collagen type XVIII alpha 1 chain	-0.630925	-1.54856	4.9689	-5.34629	9.2796e-07	5.04054e-05	5.28106
ENSRNOG00000013422	MED23	mediator complex subunit 23	-0.205588	-1.15316	4.65658	-3.51591	0.000746157	0.00912689	-1.16792		ENSRNOG00000018416	TTBK1	tau tubulin kinase 1	-0.630202	-1.54778	5.89489	-5.91415	9.17257e-08	9.21404e-06	7.48388
ENSRNOG00000014096	NR3C1	nuclear receptor subfamily 3 group C member 1	-0.205348	-1.15296	6.61174	-3.51654	0.000744649	0.00912508	-1.28318		ENSRNOG00000020656	PFKFB4	6-phosphofructo-2-kinase/fructose-2,6-biphosphatase 4	-0.628846	-1.54633	-0.333195	-3.61595	0.000538611	0.00532751	-0.323431
ENSRNOG00000016984	ATG13	autophagy related 13	-0.205271	-1.1529	7.45795	-4.66438	1.3162e-05	0.000416023	2.55704		ENSRNOG00000005174	TMEM121	transmembrane protein 121	-0.627512	-1.5449	1.34495	-3.85893	0.000238708	0.00288941	0.415528
ENSRNOG00000010133	BPGM	bisphosphoglycerate mutase	-0.20476	-1.15249	6.78912	-4.35145	4.19738e-05	0.00101918	1.44677		ENSRNOG00000047957	TRAF5	TNF receptor associated factor 5	-0.626761	-1.54409	0.0523908	-3.50801	0.000765439	0.00692104	-0.599175
ENSRNOG00000008755	ACOX1	acyl-CoA oxidase 1	-0.200686	-1.14924	7.33365	-4.24653	6.13548e-05	0.00138011	1.07893		ENSRNOG00000009046	PHF13	PHD finger protein 13	-0.626703	-1.54403	3.92844	-5.48093	5.40191e-07	3.44454e-05	5.88062
ENSRNOG00000016032	CNNM3	cyclin and CBS domain divalent metal cation transport mediator 3	-0.199943	-1.14865	5.07853	-3.87529	0.000225742	0.00373672	-0.0804007		ENSRNOG00000016258	ZNF516	zinc finger protein 516	-0.626645	-1.54397	2.79149	-4.8146	7.44042e-06	0.000237737	3.48927
ENSRNOG00000043436	MICU1	mitochondrial calcium uptake 1	-0.199816	-1.14855	7.7911	-4.5255	2.21303e-05	0.00062657	2.05785		ENSRNOG00000020839	LRFN3	leucine rich repeat and fibronectin type III domain containing 3	-0.624708	-1.5419	2.30263	-4.69004	1.19473e-05	0.000335028	3.09781
ENSRNOG00000016067	CKAP5	cytoskeleton associated protein 5	-0.199571	-1.14836	7.27796	-3.60875	0.000551499	0.00740008	-1.00663		ENSRNOG00000047321	Hba1/Hba2	hemoglobin, alpha 1	-0.624102	-1.54125	5.63183	-3.87213	0.000228187	0.00281226	-0.0469455
ENSRNOG00000006400	TBC1D14	TBC1 domain family member 14	-0.199257	-1.14811	6.73712	-5.11074	2.36045e-06	0.000106191	4.22204		ENSRNOG00000032487	STS	steroid sulfatase	-0.624034	-1.54118	3.25071	-5.69399	2.27174e-07	1.84074e-05	6.78333
ENSRNOG00000004322	SH3KBP1	SH3 domain containing kinase binding protein 1	-0.198075	-1.14717	6.05265	-3.65535	0.000473027	0.00658199	-0.840917		ENSRNOG00000042728	FBRS	fibrosin	-0.62354	-1.54065	2.90748	-5.86626	1.11836e-07	1.05289e-05	7.47823
ENSRNOG00000012397	ZMYM4	zinc finger MYM-type containing 4	-0.196364	-1.14581	5.73206	-3.8909	0.000213992	0.00358675	-0.0784672		ENSRNOG00000024568	NDUFS7	NADH:ubiquinone oxidoreductase core subunit S7	-0.623025	-1.5401	4.68409	-4.90856	5.186e-06	0.000181522	3.64421
ENSRNOG00000008451	FUT8	fucosyltransferase 8	-0.19546	-1.14509	5.4374	-3.57228	0.000621396	0.00805331	-1.06842		ENSRNOG00000016367	VASP	vasodilator-stimulated phosphoprotein	-0.622203	-1.53922	3.92034	-6.37927	1.30528e-08	2.20037e-06	9.48132
ENSRNOG00000016875	CBX7	chromobox 7	-0.195078	-1.14479	5.78213	-3.54443	0.000680338	0.00858848	-1.16026		ENSRNOG00000018212	ABHD17A	abhydrolase domain containing 17A	-0.621741	-1.53873	6.23026	-5.63243	2.92134e-07	2.16926e-05	6.35015
ENSRNOG00000005261	FBXL5	F-box and leucine rich repeat protein 5	-0.193559	-1.14358	6.05775	-3.85442	0.000242411	0.00396786	-0.209001		ENSRNOG00000002950	LYL1	LYL1, basic helix-loop-helix family member	-0.621676	-1.53866	0.860062	-4.03973	0.00012779	0.00185012	0.985542
ENSRNOG00000008578	CDK16	cyclin dependent kinase 16	-0.190734	-1.14134	7.88465	-3.53867	0.000693173	0.00870383	-1.21943		ENSRNOG00000014302	DLGAP3	DLG associated protein 3	-0.620602	-1.53752	8.15129	-5.40214	7.41863e-07	4.31753e-05	5.4397
ENSRNOG00000022877	POLDIP3	DNA polymerase delta interacting protein 3	-0.189085	-1.14004	6.48643	-5.22361	1.51229e-06	7.3441e-05	4.65803		ENSRNOG00000010428	BAHD1	bromo adjacent homology domain containing 1	-0.620177	-1.53706	3.9226	-5.77905	1.60238e-07	1.42427e-05	7.0547
ENSRNOG00000002724	PRPSAP2	phosphoribosyl pyrophosphate synthetase associated protein 2	-0.185673	-1.13735	5.49182	-3.95779	0.000169962	0.00297808	0.153413		ENSRNOG00000006828	BAZ1A	bromodomain adjacent to zinc finger domain 1A	-0.61918	-1.536	3.51422	-5.29002	1.16159e-06	5.85425e-05	5.18086
ENSRNOG00000003822	SLU7	SLU7 homolog, splicing factor	-0.182346	-1.13473	5.49032	-4.06577	0.000116641	0.00224202	0.513119		ENSRNOG00000000175	MIER2	MIER family member 2	-0.618628	-1.53541	3.59508	-5.63051	2.94427e-07	2.16926e-05	6.49752
ENSRNOG00000020075	EEF1G	eukaryotic translation elongation factor 1 gamma	-0.182328	-1.13471	8.33378	-3.62239	0.000527332	0.00713455	-0.958192		ENSRNOG00000008239	REPIN1	replication initiator 1	-0.61742	-1.53413	2.87682	-4.33004	4.53724e-05	0.000886062	1.78853
ENSRNOG00000010727	UBE2R2	ubiquitin conjugating enzyme E2 R2	-0.180014	-1.13289	6.49168	-3.68475	0.000429115	0.00615191	-0.760208		ENSRNOG00000028717	NDUFB7	NADH:ubiquinone oxidoreductase subunit B7	-0.617023	-1.53371	5.48827	-5.48518	5.31015e-07	3.43078e-05	5.79305
ENSRNOG00000008108	UBR7	ubiquitin protein ligase E3 component n-recognin 7 (putative)	-0.177737	-1.13111	5.43466	-3.80527	0.00028646	0.00454186	-0.332134		ENSRNOG00000021338	TMEM132A	transmembrane protein 132A	-0.616064	-1.53269	7.04295	-4.46627	2.75554e-05	0.000618879	1.95126
ENSRNOG00000019649	CUL4A	cullin 4A	-0.175901	-1.12967	5.59545	-3.59281	0.000581084	0.00768285	-1.0202		ENSRNOG00000010362	ANXA2	annexin A2	-0.615486	-1.53207	3.77003	-5.20844	1.60591e-06	7.54883e-05	4.84991
ENSRNOG00000002546	RCHY1	ring finger and CHY zinc finger domain containing 1	-0.175726	-1.12953	5.31528	-3.49686	0.00079346	0.00952281	-1.28356		ENSRNOG00000015304	TMEM160	transmembrane protein 160	-0.614504	-1.53103	3.48049	-4.5238	2.22705e-05	0.00053544	2.39185
ENSRNOG00000018105	THTPA	thiamine triphosphatase	-0.174854	-1.12885	7.42564	-3.87169	0.000228535	0.00377868	-0.173984		ENSRNOG00000037793	CDK5R2	cyclin dependent kinase 5 regulatory subunit 2	-0.61373	-1.53021	4.83979	-5.89936	9.7524e-08	9.53525e-06	7.46914
ENSRNOG00000004172	PDK2	pyruvate dehydrogenase kinase 2	-0.174141	-1.12829	5.52691	-3.49512	0.000797893	0.00954883	-1.3076		ENSRNOG00000015593	SIGIRR	single Ig and TIR domain containing	-0.612731	-1.52915	1.19366	-4.12088	9.60455e-05	0.00149692	1.24348
ENSRNOG00000015173	MBTPS1	membrane bound transcription factor peptidase, site 1	-0.172614	-1.1271	6.58293	-4.22682	6.58544e-05	0.00146527	1.01754		ENSRNOG00000003105	KIF19	kinesin family member 19	-0.612288	-1.52868	2.23616	-3.85943	0.000238309	0.00288941	0.29542
ENSRNOG00000016937	MTFR1L	mitochondrial fission regulator 1 like	-0.172589	-1.12708	6.2867	-4.62939	1.50134e-05	0.000462578	2.44243		ENSRNOG00000023521	MAP3K10	mitogen-activated protein kinase kinase kinase 10	-0.611684	-1.52804	6.36086	-5.71637	2.07278e-07	1.70783e-05	6.68223
ENSRNOG00000004637	FBXO7	F-box protein 7	-0.169098	-1.12436	5.41956	-3.5976	0.000572036	0.00761296	-0.984213		ENSRNOG00000006019	G0S2	G0/G1 switch 2	-0.611457	-1.5278	1.9076	-4.20324	7.16558e-05	0.00123057	1.48976
ENSRNOG00000006130	RAB5B	RAB5B, member RAS oncogene family	-0.168094	-1.12357	8.22949	-3.98357	0.000155429	0.00278536	0.196979		ENSRNOG00000002895	NAGPA	N-acetylglucosamine-1-phosphodiester alpha-N-acetylglucosaminidase	-0.609489	-1.52572	2.02449	-4.71785	1.07539e-05	0.000314177	3.21891
ENSRNOG00000006028	TUBGCP6	tubulin gamma complex associated protein 6	-0.165842	-1.12182	5.46388	-3.5059	0.00077066	0.00932549	-1.27273		ENSRNOG00000048004	GAREM2	GRB2 associated regulator of MAPK1 subtype 2	-0.609112	-1.52532	3.17758	-5.50125	4.9763e-07	3.30237e-05	6.04611
ENSRNOG00000002246	SLC30A9	solute carrier family 30 member 9	-0.164957	-1.12113	7.43729	-3.97984	0.000157457	0.00280932	0.179826		ENSRNOG00000014420	RAP2B	RAP2B, member of RAS oncogene family	-0.609065	-1.52527	1.67311	-3.79536	0.000296221	0.0034077	0.162963
ENSRNOG00000042983	NUDT21	nudix hydrolase 21	-0.162937	-1.11956	4.70806	-3.88489	0.000218447	0.00364062	-0.0174723		ENSRNOG00000019330	PROCR	protein C receptor	-0.607686	-1.52381	0.596781	-3.66112	0.000464084	0.00477297	-0.149102
ENSRNOG00000021660	NPRL2	NPR2-like, GATOR1 complex subunit	-0.161756	-1.11865	4.54423	-3.64649	0.000487077	0.00670749	-0.744102		ENSRNOG00000026114	AP5B1	adaptor related protein complex 5 beta 1 subunit	-0.60583	-1.52185	1.66727	-3.96696	0.000164649	0.00223588	0.713186
ENSRNOG00000046227	TPRG1L	tumor protein p63 regulated 1 like	-0.157704	-1.11551	7.30092	-3.55416	0.00065916	0.0083917	-1.1745		ENSRNOG00000042960	RGCC	regulator of cell cycle	-0.60475	-1.52071	4.77263	-6.03756	5.49087e-08	6.32214e-06	8.0283
ENSRNOG00000017201	CD2BP2	CD2 cytoplasmic tail binding protein 2	-0.15648	-1.11456	6.7698	-3.51352	0.000751948	0.00917477	-1.29385		ENSRNOG00000000639	ADO	2-aminoethanethiol dioxygenase	-0.603216	-1.5191	1.69105	-4.25915	5.86305e-05	0.0010642	1.65392
ENSRNOG00000001786	SNX4	sorting nexin 4	-0.154856	-1.11331	5.2218	-3.59247	0.000581725	0.00768285	-0.990458		ENSRNOG00000010029	UBALD2	UBA like domain containing 2	-0.602889	-1.51875	2.40476	-5.06689	2.80312e-06	0.000114514	4.45087
ENSRNOG00000015540	PPP6R3	protein phosphatase 6 regulatory subunit 3	-0.154344	-1.11292	6.13747	-4.00931	0.000142116	0.00260208	0.292735		ENSRNOG00000012562	GRIN3B	glutamate ionotropic receptor NMDA type subunit 3B	-0.602553	-1.5184	1.67368	-3.99195	0.00015097	0.0020888	0.798821
ENSRNOG00000011653	WASHC2A/WASHC2C	WASH complex subunit 2C	-0.154329	-1.1129	7.24588	-3.64755	0.000485373	0.0066903	-0.886186		ENSRNOG00000009409	FBXO2	F-box protein 2	-0.602259	-1.51809	5.31609	-5.79416	1.50582e-07	1.35487e-05	7.02826
ENSRNOG00000020027	ARHGEF2	Rho/Rac guanine nucleotide exchange factor 2	-0.14903	-1.10882	6.98739	-3.79405	0.000297535	0.00464907	-0.422857		ENSRNOG00000014900	CREM	cAMP responsive element modulator	-0.601211	-1.51699	4.07041	-5.16069	1.93927e-06	8.58768e-05	4.63378
ENSRNOG00000015912	PTDSS2	phosphatidylserine synthase 2	-0.144686	-1.10549	6.51506	-4.0219	0.00013601	0.00250279	0.326863		ENSRNOG00000015393	SLC32A1	solute carrier family 32 member 1	-0.600416	-1.51615	6.72023	-5.36669	8.55215e-07	4.76904e-05	5.29889
ENSRNOG00000021223	PTPRA	protein tyrosine phosphatase, receptor type A	-0.135144	-1.0982	7.50286	-4.69844	1.15737e-05	0.000380582	2.68113		ENSRNOG00000020602	NDUFA13	NADH:ubiquinone oxidoreductase subunit A13	-0.60015	-1.51587	5.3442	-5.32225	1.02153e-06	5.36978e-05	5.16704
ENSRNOG00000020235	HNRNPL	heterogeneous nuclear ribonucleoprotein L	-0.133684	-1.09709	8.05873	-3.5192	0.000738268	0.00906821	-1.27816		ENSRNOG00000021824	DNAJB1	DnaJ heat shock protein family (Hsp40) member B1	-0.598356	-1.51399	5.86376	-4.44579	2.97153e-05	0.000655244	1.89465
ENSRNOG00000014162	PLEKHB2	pleckstrin homology domain containing B2	-0.119394	-1.08628	8.56658	-3.49515	0.000797823	0.00954883	-1.34538		ENSRNOG00000016248	SOX18	SRY-box 18	-0.598291	-1.51392	2.83753	-3.86712	0.000232132	0.00284901	0.276675
ENSRNOG00000011876	FXR2	FMR1 autosomal homolog 2	0.146016	1.10651	6.68191	3.89552	0.000210625	0.00354729	-0.0911622		ENSRNOG00000021139	Esrra	estrogen related receptor, alpha	-0.596878	-1.51244	4.82168	-5.78623	1.55575e-07	1.39126e-05	7.01863
ENSRNOG00000007478	CRY2	cryptochrome circadian clock 2	0.152103	1.11119	7.33008	3.50494	0.000773046	0.00933895	-1.32417		ENSRNOG00000028368	Etnk2	ethanolamine kinase 2	-0.595884	-1.5114	1.01943	-3.46813	0.000870157	0.00762804	-0.706002
ENSRNOG00000016789	ACTR1B	ARP1 actin-related protein 1 homolog B, centractin beta	0.154516	1.11305	7.9501	4.12732	9.38838e-05	0.00192933	0.675326		ENSRNOG00000011668	NFIL3	nuclear factor, interleukin 3 regulated	-0.595409	-1.5109	3.14655	-3.47806	0.000842886	0.00743481	-1.01095
ENSRNOG00000028498	WDR1	WD repeat domain 1	0.154681	1.11318	7.44825	4.34181	4.34725e-05	0.00104691	1.40909		ENSRNOG00000001004	NCOR2	nuclear receptor corepressor 2	-0.593998	-1.50942	6.19855	-5.97003	7.27389e-08	7.78677e-06	7.70033
ENSRNOG00000001124	RNFT2	ring finger protein, transmembrane 2	0.162783	1.11944	6.56858	3.60596	0.000556579	0.0074478	-1.00783		ENSRNOG00000006359	GALK1	galactokinase 1	-0.593926	-1.50935	2.68979	-4.49413	2.48594e-05	0.000575522	2.36525
ENSRNOG00000013743	SEC61A1	Sec61 translocon alpha 1 subunit	0.164	1.12039	6.20478	3.57987	0.000606178	0.00791173	-1.08335		ENSRNOG00000007993	SH3TC1	SH3 domain and tetratricopeptide repeats 1	-0.593695	-1.50911	2.25968	-4.37318	3.87776e-05	0.000785516	2.01016
ENSRNOG00000012844	TOX4	TOX high mobility group box family member 4	0.165786	1.12178	6.16434	3.76722	0.000325705	0.00495518	-0.493069		ENSRNOG00000016892	NR2F6	nuclear receptor subfamily 2 group F member 6	-0.593445	-1.50885	3.37873	-6.08066	4.58642e-08	5.65247e-06	8.31412
ENSRNOG00000011782	GOT2	glutamic-oxaloacetic transaminase 2	0.167265	1.12293	7.75165	3.53285	0.000706362	0.00882736	-1.23847		ENSRNOG00000004310	CASKIN2	CASK interacting protein 2	-0.592147	-1.50749	5.67591	-6.10943	4.06641e-08	5.2283e-06	8.2822
ENSRNOG00000046502	LONP1	lon peptidase 1, mitochondrial	0.168107	1.12358	6.43648	3.59157	0.000583441	0.007688	-1.05143		ENSRNOG00000021004	RASIP1	Ras interacting protein 1	-0.591975	-1.50731	3.72498	-4.76041	9.14916e-06	0.000277378	3.21737
ENSRNOG00000019742	STAT3	signal transducer and activator of transcription 3	0.172644	1.12712	5.91488	3.61115	0.00054717	0.00735545	-0.974541		ENSRNOG00000032840	Sumo4	small ubiquitin-like modifier 4	-0.591134	-1.50643	1.94412	-4.92708	4.82791e-06	0.000175263	3.96071
ENSRNOG00000002028	TMEM50B	transmembrane protein 50B	0.172755	1.12721	6.79809	4.07603	0.000112509	0.00220596	0.503786		ENSRNOG00000025815	CDR2L	cerebellar degeneration related protein 2 like	-0.589646	-1.50488	2.18817	-4.22256	6.68683e-05	0.0011661	1.48969
ENSRNOG00000050197	PDIA6	protein disulfide isomerase family A member 6	0.173122	1.1275	6.61618	3.50873	0.000763668	0.00927149	-1.30663		ENSRNOG00000008553	MTHFR	methylenetetrahydrofolate reductase	-0.588178	-1.50335	2.74186	-4.21949	6.76078e-05	0.0011762	1.42001
ENSRNOG00000029910	GOLGA4	golgin A4	0.173558	1.12784	6.43312	4.05109	0.000122807	0.00232099	0.424494		ENSRNOG00000009028	RNF126	ring finger protein 126	-0.587796	-1.50295	3.89858	-4.86904	6.03863e-06	0.00020266	3.57697
ENSRNOG00000046345	RPN1	ribophorin I	0.175025	1.12898	7.68264	4.05806	0.000119842	0.00228557	0.440723		ENSRNOG00000006393	SIRT6	sirtuin 6	-0.586894	-1.50201	3.54505	-5.22143	1.52539e-06	7.21655e-05	4.93676
ENSRNOG00000019027	HABP4	hyaluronan binding protein 4	0.17698	1.13051	5.90902	3.50509	0.00077268	0.00933895	-1.29565		ENSRNOG00000015632	TAF1C	TATA-box binding protein associated factor, RNA polymerase I subunit C	-0.584504	-1.49952	2.77782	-4.43202	3.12595e-05	0.000675188	2.15665
ENSRNOG00000010543	SRPRA	SRP receptor alpha subunit	0.179817	1.13274	6.17771	4.09806	0.000104111	0.00208221	0.588092		ENSRNOG00000013376	MVD	mevalonate diphosphate decarboxylase	-0.584053	-1.49905	3.48295	-5.62296	3.03635e-07	2.21548e-05	6.47747
ENSRNOG00000021215	RBM8A	RNA binding motif protein 8A	0.180745	1.13347	4.78218	3.52673	0.00072051	0.00890978	-1.14636		ENSRNOG00000009972	RARA	retinoic acid receptor alpha	-0.583204	-1.49817	2.17129	-4.40157	3.49541e-05	0.000724062	2.10589
ENSRNOG00000020373	DAP3	death associated protein 3	0.182034	1.13448	4.5361	3.80198	0.000289662	0.00457286	-0.26265		ENSRNOG00000024799	CD93	CD93 molecule	-0.582788	-1.49774	3.6931	-3.82441	0.000268466	0.0031549	0.0219785
ENSRNOG00000006139	STX18	syntaxin 18	0.182736	1.13503	4.53165	3.54437	0.000680473	0.00858848	-1.05559		ENSRNOG00000012762	ZFP64	ZFP64 zinc finger protein	-0.581492	-1.4964	2.76885	-4.90101	5.33915e-06	0.000185116	3.81455
ENSRNOG00000008921	DYNLL2	dynein light chain LC8-type 2	0.184247	1.13622	9.45445	3.69235	0.000418406	0.00603971	-0.720916		ENSRNOG00000002238	SEMA5B	semaphorin 5B	-0.581201	-1.49609	1.87976	-4.45486	2.87389e-05	0.000636684	2.28964
ENSRNOG00000012383	NDUFC2	NADH:ubiquinone oxidoreductase subunit C2	0.185774	1.13743	5.90905	3.48787	0.000816735	0.00969113	-1.34992		ENSRNOG00000024809	NTMT1	N-terminal Xaa-Pro-Lys N-methyltransferase 1	-0.579188	-1.49401	3.26505	-5.26886	1.26365e-06	6.26106e-05	5.13859
ENSRNOG00000015733	MYL12A	myosin light chain 12A	0.185866	1.1375	7.44354	3.74619	0.000349543	0.00525245	-0.57637		ENSRNOG00000043044	CNN2	calponin 2	-0.579154	-1.49397	1.85697	-4.80928	7.59342e-06	0.000240529	3.54518
ENSRNOG00000028501	ZC3H18	zinc finger CCCH-type containing 18	0.19237	1.14264	4.85964	3.78176	0.000310138	0.00477781	-0.374897		ENSRNOG00000004205	PKDCC	protein kinase domain containing, cytoplasmic	-0.576644	-1.49138	1.81125	-3.92933	0.000187516	0.00246206	0.596034
ENSRNOG00000000938	RAN	RAN, member RAS oncogene family	0.19549	1.14511	6.8274	4.31828	4.73502e-05	0.0011153	1.33036		ENSRNOG00000016525	SUSD3	sushi domain containing 3	-0.575658	-1.49036	1.73729	-4.1003	0.00010329	0.00157839	1.14798
ENSRNOG00000019073	IKBKB	inhibitor of nuclear factor kappa B kinase subunit beta	0.195709	1.14529	4.44327	3.67049	0.000449909	0.00635069	-0.673137		ENSRNOG00000024728	ARHGAP22	Rho GTPase activating protein 22	-0.575528	-1.49022	1.96705	-4.2421	6.23397e-05	0.00110918	1.6047
ENSRNOG00000012999	PHB2	prohibitin 2	0.196252	1.14572	5.54906	3.71874	0.000383182	0.00567078	-0.618985		ENSRNOG00000001769	TNK2	tyrosine kinase non receptor 2	-0.574418	-1.48908	7.10703	-6.04776	5.26207e-08	6.22367e-06	8.00823
ENSRNOG00000007051	RRAGA	Ras related GTP binding A	0.196928	1.14626	6.20211	3.78476	0.000307016	0.00474967	-0.437597		ENSRNOG00000003334	KLHL21	kelch like family member 21	-0.572697	-1.4873	4.2127	-5.95811	7.64308e-08	8.12271e-06	7.7565
ENSRNOG00000004538	BRD1	bromodomain containing 1	0.198614	1.1476	5.38852	4.20093	7.22502e-05	0.00156981	0.972076		ENSRNOG00000020726	SIPA1	signal-induced proliferation-associated 1	-0.572691	-1.48729	3.65451	-4.72111	1.06218e-05	0.000311558	3.08447
ENSRNOG00000001136	PEBP1	phosphatidylethanolamine binding protein 1	0.201181	1.14964	8.1456	3.60065	0.000566345	0.00756467	-1.02679		ENSRNOG00000001177	ACADS	acyl-CoA dehydrogenase, C-2 to C-3 short chain	-0.572539	-1.48714	3.4154	-4.27945	5.44935e-05	0.00100909	1.56881
ENSRNOG00000014806	PNKD	paroxysmal nonkinesigenic dyskinesia	0.202156	1.15042	7.02108	3.78723	0.00030447	0.00473026	-0.444224		ENSRNOG00000019684	FAM173A	family with sequence similarity 173 member A	-0.572125	-1.48671	3.5975	-4.67947	1.24339e-05	0.000344441	2.9322
ENSRNOG00000005033	ACVR1	activin A receptor type 1	0.204079	1.15195	4.98902	3.71435	0.000388843	0.0057372	-0.587068		ENSRNOG00000015068	IL11RA	interleukin 11 receptor subunit alpha	-0.570697	-1.48524	4.29986	-6.51703	7.27182e-09	1.4412e-06	10.0356
ENSRNOG00000048258	CISD2	CDGSH iron sulfur domain 2	0.205599	1.15316	5.98764	3.80667	0.000285105	0.00452528	-0.361353		ENSRNOG00000018932	CCDC124	coiled-coil domain containing 124	-0.56982	-1.48434	5.08033	-5.40106	7.45104e-07	4.31925e-05	5.48668
ENSRNOG00000050585	PGAM1	phosphoglycerate mutase 1	0.209219	1.15606	8.58808	4.13168	9.24432e-05	0.00190417	0.695934		ENSRNOG00000046155	C3orf62	chromosome 3 open reading frame 62	-0.568392	-1.48287	0.813475	-3.79386	0.000297727	0.00341664	0.240849
ENSRNOG00000013620	CDK13	cyclin dependent kinase 13	0.209299	1.15613	5.08983	3.48804	0.000816296	0.00969113	-1.2979		ENSRNOG00000047734	CHST2	carbohydrate sulfotransferase 2	-0.568344	-1.48282	6.5248	-5.77661	1.61854e-07	1.42997e-05	6.91886
ENSRNOG00000012287	SLC35E1	solute carrier family 35 member E1	0.209715	1.15646	5.94302	4.14154	8.92685e-05	0.00185968	0.744464		ENSRNOG00000005413	CREB3L1	cAMP responsive element binding protein 3 like 1	-0.567858	-1.48232	1.61802	-4.16801	8.12539e-05	0.00133795	1.37395
ENSRNOG00000008604	NSFL1C	NSFL1 cofactor	0.213474	1.15948	6.42155	4.51545	2.2971e-05	0.000642924	2.03076		ENSRNOG00000010067	LYPLA2	lysophospholipase II	-0.56632	-1.48074	4.88191	-6.14369	3.52285e-08	4.61304e-06	8.45682
ENSRNOG00000003461	ZNF330	zinc finger protein 330	0.213644	1.15961	4.90843	3.84914	0.000246813	0.00403091	-0.153249		ENSRNOG00000015139	F12	coagulation factor XII	-0.565964	-1.48038	2.13303	-4.17049	8.05394e-05	0.00133123	1.33201
ENSRNOG00000003524	LRRC59	leucine rich repeat containing 59	0.213979	1.15988	4.7714	3.69946	0.000408626	0.00595597	-0.618507		ENSRNOG00000000842	DDAH2	dimethylarginine dimethylaminohydrolase 2	-0.565732	-1.48014	4.84276	-5.68784	2.32961e-07	1.86149e-05	6.63532
ENSRNOG00000006148	C5orf15	chromosome 5 open reading frame 15	0.214547	1.16034	6.33825	3.69371	0.000416521	0.0060303	-0.730497		ENSRNOG00000008904	FLI1	Fli-1 proto-oncogene, ETS transcription factor	-0.565703	-1.48011	2.41123	-3.6552	0.00047327	0.00484705	-0.307774
ENSRNOG00000019325	RNF185	ring finger protein 185	0.214989	1.16069	5.59222	4.35402	4.15831e-05	0.00101137	1.49387		ENSRNOG00000019018	PLAT	plasminogen activator, tissue type	-0.564077	-1.47844	6.58046	-5.22481	1.50507e-06	7.1435e-05	4.75676
ENSRNOG00000005411	AFTPH	aftiphilin	0.215518	1.16112	6.23236	3.60152	0.000564738	0.00755009	-1.01432		ENSRNOG00000030888	RELA	RELA proto-oncogene, NF-kB subunit	-0.561151	-1.47545	4.8898	-6.9948	9.36091e-10	4.03786e-07	11.9874
ENSRNOG00000025462	WDR41	WD repeat domain 41	0.217296	1.16255	5.41824	4.96512	4.16687e-06	0.000169754	3.71006		ENSRNOG00000049828	CRLF2	cytokine receptor-like factor 2	-0.558253	-1.47249	2.06874	-4.05414	0.000121499	0.00178727	0.949124
ENSRNOG00000012106	DNAJA4	DnaJ heat shock protein family (Hsp40) member A4	0.21844	1.16347	5.38646	4.06346	0.000117592	0.00225183	0.512318		ENSRNOG00000020773	MAP3K11	mitogen-activated protein kinase kinase kinase 11	-0.558218	-1.47245	4.72213	-5.58514	3.54152e-07	2.52136e-05	6.22582
ENSRNOG00000050543	SAFB	scaffold attachment factor B	0.220036	1.16476	5.68416	3.89748	0.000209214	0.00353494	-0.0553754		ENSRNOG00000017108	SYNGR1	synaptogyrin 1	-0.557501	-1.47172	4.02853	-3.55198	0.000663844	0.00619729	-0.897681
ENSRNOG00000020894	LSM12	LSM12 homolog	0.22207	1.16641	6.09994	4.43159	3.13088e-05	0.000819955	1.74148		ENSRNOG00000050636	ARHGEF10L	Rho guanine nucleotide exchange factor 10 like	-0.557421	-1.47164	5.25183	-6.3579	1.42889e-08	2.3067e-06	9.31442
ENSRNOG00000002389	MORF4L2	mortality factor 4 like 2	0.222672	1.16689	7.63471	3.97925	0.00015778	0.00281168	0.178639		ENSRNOG00000020546	LIPE	lipase E, hormone sensitive type	-0.557401	-1.47162	3.88246	-5.30654	1.0876e-06	5.66556e-05	5.22832
ENSRNOG00000048981	AHSA1	activator of HSP90 ATPase activity 1	0.224605	1.16846	6.52119	3.92275	0.000191814	0.00330959	0.000302103		ENSRNOG00000049495	KRT71	keratin 71	-0.556337	-1.47053	3.09632	-3.77621	0.000315989	0.00358691	-0.0496095
ENSRNOG00000007111	NRDC	nardilysin convertase	0.225155	1.1689	6.98232	4.66777	1.29949e-05	0.000413414	2.57072		ENSRNOG00000048487	SLC12A9	solute carrier family 12 member 9	-0.556209	-1.4704	3.27398	-5.87187	1.09271e-07	1.04743e-05	7.47923
ENSRNOG00000003247	SDE2	SDE2 telomere maintenance homolog	0.22568	1.16933	4.61309	3.81887	0.000273557	0.00438469	-0.212075		ENSRNOG00000020481	PAFAH1B3	platelet activating factor acetylhydrolase 1b catalytic subunit 3	-0.555553	-1.46973	1.96248	-3.82647	0.000266591	0.00314042	0.240771
ENSRNOG00000019079	POLR1C	RNA polymerase I subunit C	0.227283	1.17063	4.15104	3.89681	0.000209699	0.00353906	0.0953588		ENSRNOG00000029470	TP53RK	TP53 regulating kinase	-0.554931	-1.4691	1.81557	-4.06556	0.000116729	0.00173801	1.03329
ENSRNOG00000019193	STX1B	syntaxin 1B	0.227855	1.17109	8.97169	4.00989	0.000141828	0.00260006	0.295875		ENSRNOG00000029399	BCAM	basal cell adhesion molecule (Lutheran blood group)	-0.554785	-1.46895	4.39934	-3.35668	0.00123926	0.00992626	-1.49388
ENSRNOG00000001709	AP2M1	adaptor related protein complex 2 mu 1 subunit	0.228839	1.17189	9.05737	4.89925	5.37557e-06	0.000212779	3.43791		ENSRNOG00000023781	PLEC	plectin	-0.554712	-1.46888	6.94666	-6.32906	1.61428e-08	2.52829e-06	9.16028
ENSRNOG00000019850	SPEG	SPEG complex locus	0.230395	1.17316	6.81252	3.79971	0.000291897	0.00458908	-0.40331		ENSRNOG00000010607	RNF208	ring finger protein 208	-0.554658	-1.46882	5.79795	-4.91364	5.08518e-06	0.000180143	3.59586
ENSRNOG00000011329	PKM	pyruvate kinase, muscle	0.232721	1.17505	8.31235	3.63764	0.000501502	0.00686744	-0.91026		ENSRNOG00000037768	RAB43	RAB43, member RAS oncogene family	-0.554185	-1.46834	1.18448	-3.41306	0.00103721	0.00872231	-0.888955
ENSRNOG00000017441	Tpm3	tropomyosin 3	0.233427	1.17562	6.38927	4.66946	1.29122e-05	0.000411675	2.58365		ENSRNOG00000024482	TNRC18	trinucleotide repeat containing 18	-0.553859	-1.46801	5.79403	-6.15677	3.33473e-08	4.44611e-06	8.46983
ENSRNOG00000016589	MLF2	myeloid leukemia factor 2	0.233445	1.17564	8.46885	3.69248	0.000418229	0.00603971	-0.737434		ENSRNOG00000017500	MTSS1L	MTSS1L, I-BAR domain containing	-0.553004	-1.46714	6.16551	-5.47709	5.48639e-07	3.46825e-05	5.74151
ENSRNOG00000017983	UBAC1	UBA domain containing 1	0.234387	1.17641	5.63352	4.97357	4.03239e-06	0.000164733	3.73167		ENSRNOG00000014363	ARHGEF3	Rho guanine nucleotide exchange factor 3	-0.552595	-1.46672	5.99648	-4.21141	6.95933e-05	0.00120218	1.07914
ENSRNOG00000004819	PORCN	porcupine homolog (Drosophila)	0.234645	1.17662	5.0643	3.86642	0.000232687	0.00383007	-0.112227		ENSRNOG00000018338	VWA1	von Willebrand factor A domain containing 1	-0.550709	-1.46481	5.36206	-5.68723	2.33543e-07	1.86149e-05	6.5957
ENSRNOG00000018796	HERPUD1	homocysteine inducible ER protein with ubiquitin like domain 1	0.23917	1.18031	5.76921	3.93212	0.00018572	0.00322721	0.0572624		ENSRNOG00000028166	ASMTL	acetylserotonin O-methyltransferase like	-0.550254	-1.46434	3.34523	-4.54061	2.09212e-05	0.000511384	2.47092
ENSRNOG00000029570	FAM222B	family with sequence similarity 222 member B	0.23924	1.18037	5.11703	4.71936	1.06924e-05	0.000358026	2.82834		ENSRNOG00000014625	ATP5D	ATP synthase, H+ transporting, mitochondrial F1 complex, delta subunit	-0.549671	-1.46375	6.51382	-4.95903	4.26635e-06	0.000159212	3.74859
ENSRNOG00000020889	NUCB1	nucleobindin 1	0.239252	1.18038	7.68404	4.3759	3.83937e-05	0.000953975	1.52899		ENSRNOG00000013813	UBTD1	ubiquitin domain containing 1	-0.549475	-1.46355	2.486	-4.51506	2.30044e-05	0.000545044	2.46744
ENSRNOG00000001773	SENP2	SUMO1/sentrin/SMT3 specific peptidase 2	0.240892	1.18172	6.48826	3.9449	0.000177707	0.00310269	0.0728423		ENSRNOG00000002997	SLC9A3R2	SLC9A3 regulator 2	-0.548464	-1.46253	5.82145	-5.18184	1.784e-06	8.13724e-05	4.61046
ENSRNOG00000013009	Ldha/RGD1562690	lactate dehydrogenase A	0.241593	1.1823	6.7287	3.81549	0.000276711	0.0044304	-0.350372		ENSRNOG00000016422	KLHL36	kelch like family member 36	-0.548449	-1.46251	2.30057	-4.39669	3.55839e-05	0.000730914	2.07436
ENSRNOG00000008103	MDH1	malate dehydrogenase 1	0.242637	1.18315	8.89578	4.12354	9.51481e-05	0.00194351	0.673773		ENSRNOG00000017795	HSPBP1	HSPA (Hsp70) binding protein 1	-0.548083	-1.46214	4.95205	-4.69326	1.18025e-05	0.00033407	2.83134
ENSRNOG00000005700	NSG1	neuron specific gene family member 1	0.24283	1.18331	8.1979	4.39251	3.61329e-05	0.000912092	1.59041		ENSRNOG00000000186	TST	thiosulfate sulfurtransferase	-0.547675	-1.46173	6.16655	-5.32097	1.02673e-06	5.37786e-05	5.13327
ENSRNOG00000005397	MAEA	macrophage erythroblast attacher	0.243066	1.18351	5.83045	4.69507	1.17223e-05	0.000383692	2.69476		ENSRNOG00000020947	EGLN2	egl-9 family hypoxia inducible factor 2	-0.547451	-1.4615	5.95425	-5.89023	1.01281e-07	9.83704e-06	7.38598
ENSRNOG00000011414	PSMC3	proteasome 26S subunit, ATPase 3	0.243719	1.18404	6.71575	4.89891	5.38259e-06	0.000212779	3.42344		ENSRNOG00000016066	BAMBI	BMP and activin membrane bound inhibitor	-0.546843	-1.46089	1.04946	-3.44142	0.000947704	0.00816819	-0.786544
ENSRNOG00000027623	KIAA0232	KIAA0232	0.244504	1.18469	7.66472	4.20814	7.04123e-05	0.00154129	0.948452		ENSRNOG00000006877	EFNB1	ephrin B1	-0.546576	-1.46061	3.34479	-3.6924	0.000418337	0.00444267	-0.389895
ENSRNOG00000000909	USPL1	ubiquitin specific peptidase like 1	0.244513	1.18469	5.1029	4.45976	2.82243e-05	0.000756742	1.90157		ENSRNOG00000024243	CADM4	cell adhesion molecule 4	-0.545151	-1.45917	6.20638	-5.15776	1.96182e-06	8.64026e-05	4.50294
ENSRNOG00000018117	NDUFV1	NADH:ubiquinone oxidoreductase core subunit V1	0.244931	1.18504	6.80783	3.67268	0.000446644	0.00634003	-0.805397		ENSRNOG00000001277	MAFK	MAF bZIP transcription factor K	-0.545052	-1.45907	3.35837	-4.06959	0.000115087	0.00172408	0.829464
ENSRNOG00000017613	PAPD7	poly(A) RNA polymerase D7, non-canonical	0.245014	1.1851	5.15261	4.2596	5.85358e-05	0.0013245	1.19419		ENSRNOG00000013014	CYBA	cytochrome b-245 alpha chain	-0.544816	-1.45883	2.25225	-4.2379	6.32875e-05	0.00111828	1.56957
ENSRNOG00000000989	BUD31	BUD31 homolog	0.245392	1.18541	5.09337	3.91016	0.000200305	0.00342385	0.0289603		ENSRNOG00000046316	TOMM6	translocase of outer mitochondrial membrane 6	-0.544381	-1.45839	3.14664	-4.77366	8.6992e-06	0.000266909	3.31297
ENSRNOG00000007739	RARS	arginyl-tRNA synthetase	0.246703	1.18649	5.011	4.31813	4.7377e-05	0.0011153	1.4115		ENSRNOG00000004563	SEC24A	SEC24 homolog A, COPII coat complex component	-0.54364	-1.45765	3.71792	-3.43308	0.000973231	0.00830816	-1.23711
ENSRNOG00000006858	PYURF	PIGY upstream reading frame	0.246724	1.18651	4.59862	3.96342	0.000166682	0.00293445	0.255547		ENSRNOG00000013220	ARHGAP45	Rho GTPase activating protein 45	-0.542547	-1.45654	2.72175	-4.4121	3.36309e-05	0.000709648	2.10258
ENSRNOG00000047896	KCTD10	potassium channel tetramerization domain containing 10	0.246738	1.18652	5.46192	4.4175	3.29716e-05	0.000849096	1.71981		ENSRNOG00000000495	UHRF1BP1	UHRF1 binding protein 1	-0.542261	-1.45625	3.06209	-4.58443	1.77678e-05	0.000448507	2.64464
ENSRNOG00000001803	DNAJB11	DnaJ heat shock protein family (Hsp40) member B11	0.247671	1.18729	5.49583	4.44171	3.01653e-05	0.000800006	1.80374		ENSRNOG00000003645	Hnrnpab	heterogeneous nuclear ribonucleoprotein A/B	-0.542179	-1.45617	1.94088	-5.72948	1.96431e-07	1.64621e-05	6.95476
ENSRNOG00000001783	TRA2B	transformer 2 beta homolog	0.248025	1.18758	5.80719	4.81615	7.3966e-06	0.000275326	3.14294		ENSRNOG00000012499	RARG	retinoic acid receptor gamma	-0.542013	-1.456	3.02932	-5.11696	2.30347e-06	9.74839e-05	4.61113
ENSRNOG00000006444	FKBP4	FK506 binding protein 4	0.249491	1.18879	7.10791	3.98854	0.00015277	0.00275405	0.209846		ENSRNOG00000016180	PDP1	pyruvate dehyrogenase phosphatase catalytic subunit 1	-0.54136	-1.45534	6.7535	-3.49047	0.000809946	0.00722108	-1.25492
ENSRNOG00000005279	NDUFAF7	NADH:ubiquinone oxidoreductase complex assembly factor 7	0.249538	1.18883	5.01508	5.51344	4.73676e-07	2.7677e-05	5.85102		ENSRNOG00000007582	ZSWIM4	zinc finger SWIM-type containing 4	-0.54073	-1.45471	3.63904	-6.32499	1.64223e-08	2.53526e-06	9.27068
ENSRNOG00000028103	PSMD3	proteasome 26S subunit, non-ATPase 3	0.249756	1.18901	6.65328	3.901	0.000206709	0.00350473	-0.0735283		ENSRNOG00000003998	SGCA	sarcoglycan alpha	-0.540704	-1.45468	2.65328	-3.79874	0.000292855	0.0033819	0.106413
ENSRNOG00000021164	STIP1	stress induced phosphoprotein 1	0.250004	1.18921	7.24106	4.25924	5.8612e-05	0.0013245	1.12321		ENSRNOG00000005378	GNA15	G protein subunit alpha 15	-0.540612	-1.45459	1.81228	-3.75526	0.000339066	0.00379309	0.0606457
ENSRNOG00000022802	TMEM184B	transmembrane protein 184B	0.250661	1.18975	5.88996	4.26197	5.80389e-05	0.00131764	1.15709		ENSRNOG00000000341	NID2	nidogen 2	-0.540557	-1.45453	2.4196	-4.59082	1.73482e-05	0.000440484	2.73349
ENSRNOG00000000396	DDX50	DExD-box helicase 50	0.250943	1.18998	5.05101	3.81332	0.000278757	0.00445344	-0.280359		ENSRNOG00000021041	FAM171A2	family with sequence similarity 171 member A2	-0.537755	-1.45171	4.83819	-4.90421	5.27366e-06	0.000183278	3.60978
ENSRNOG00000025592	TSPAN31	tetraspanin 31	0.251334	1.19031	5.7994	3.69856	0.000409848	0.00596304	-0.695657		ENSRNOG00000021048	LMTK3	lemur tyrosine kinase 3	-0.537636	-1.45159	5.40216	-4.70758	1.11805e-05	0.000321179	2.85279
ENSRNOG00000012323	CHERP	calcium homeostasis endoplasmic reticulum protein	0.252643	1.19139	5.21725	3.66623	0.0004563	0.00642852	-0.76944		ENSRNOG00000012172	SPI1	Spi-1 proto-oncogene	-0.536297	-1.45025	1.62576	-3.51818	0.000740712	0.00675997	-0.618148
ENSRNOG00000014743	HAGH	hydroxyacylglutathione hydrolase	0.252702	1.19144	5.27813	4.03583	0.00012955	0.00241728	0.420508		ENSRNOG00000019533	Klhl3	kelch-like family member 3	-0.535548	-1.44949	2.00335	-3.73172	0.000366908	0.00402775	-0.0865622
ENSRNOG00000020433	ACTN4	actinin alpha 4	0.253094	1.19176	7.13872	4.10911	0.000100129	0.0020283	0.611287		ENSRNOG00000018949	DLK2	delta like non-canonical Notch ligand 2	-0.534943	-1.44888	2.82818	-4.0455	0.000125234	0.00182573	0.856527
ENSRNOG00000034198	TCEAL9	transcription elongation factor A like 9	0.253658	1.19223	5.67641	3.53671	0.000697583	0.00873677	-1.18623		ENSRNOG00000024065	ZNF575	zinc finger protein 575	-0.533821	-1.44776	1.89009	-3.51033	0.000759726	0.00688637	-0.664039
ENSRNOG00000012934	ARHGEF7	Rho guanine nucleotide exchange factor 7	0.254029	1.19253	6.34235	4.17441	7.94227e-05	0.00169551	0.839791		ENSRNOG00000004489	ADGRE5	adhesion G protein-coupled receptor E5	-0.533174	-1.44711	3.72921	-4.82018	7.28334e-06	0.000234443	3.44013
ENSRNOG00000031965	IMPDH2	inosine monophosphate dehydrogenase 2	0.256129	1.19427	5.34446	4.48995	2.52467e-05	0.00068823	1.97835		ENSRNOG00000029264	KCNN1	potassium calcium-activated channel subfamily N member 1	-0.532581	-1.44651	2.31776	-4.41642	3.31014e-05	0.000705618	2.12172
ENSRNOG00000027962	SMG7	SMG7, nonsense mediated mRNA decay factor	0.256147	1.19429	6.64898	3.78235	0.000309517	0.00477327	-0.455866		ENSRNOG00000015636	WDR34	WD repeat domain 34	-0.53191	-1.44584	3.07865	-4.40998	3.38928e-05	0.000712862	2.04408
ENSRNOG00000002693	NME1	NME/NM23 nucleoside diphosphate kinase 1	0.257459	1.19537	6.30604	4.09849	0.000103953	0.00208221	0.588696		ENSRNOG00000019435	PSD	pleckstrin and Sec7 domain containing	-0.531787	-1.44572	8.12586	-4.91619	5.03535e-06	0.00017881	3.58785
ENSRNOG00000024410	BLVRB	biliverdin reductase B	0.260916	1.19824	3.77672	3.66083	0.000464527	0.00651314	-0.600444		ENSRNOG00000002122	LRRC8C	leucine rich repeat containing 8 family member C	-0.531062	-1.44499	4.00818	-4.16231	8.29186e-05	0.00135572	1.03345
ENSRNOG00000003099	UBQLN2	ubiquilin 2	0.261852	1.19902	7.21068	3.7214	0.000379798	0.00563777	-0.654419		ENSRNOG00000019388	Egfl7	EGF-like-domain, multiple 7	-0.529874	-1.4438	4.07102	-3.73869	0.000358452	0.00394674	-0.331604
ENSRNOG00000011222	DYNLL1	dynein light chain LC8-type 1	0.262305	1.19939	7.81299	3.67164	0.000448187	0.00634003	-0.809937		ENSRNOG00000014592	ZBTB46	zinc finger and BTB domain containing 46	-0.529334	-1.44326	2.09497	-3.47441	0.000852801	0.00751182	-0.787593
ENSRNOG00000001203	RRP1	ribosomal RNA processing 1	0.26411	1.20089	5.40526	4.46528	2.76559e-05	0.000744222	1.89379		ENSRNOG00000021287	HEXIM2	hexamethylene bisacetamide inducible 2	-0.528652	-1.44258	2.29513	-4.04576	0.000125121	0.00182573	0.922386
ENSRNOG00000021181	SF3B4	splicing factor 3b subunit 4	0.264238	1.201	4.53567	3.50105	0.000782822	0.00943374	-1.20036		ENSRNOG00000015496	Tpm4	tropomyosin 4	-0.52855	-1.44248	3.83895	-5.17413	1.83914e-06	8.27389e-05	4.73256
ENSRNOG00000017708	PCBP1	poly(rC) binding protein 1	0.264265	1.20102	5.96738	4.66703	1.3031e-05	0.000413663	2.5856		ENSRNOG00000039976	Ptk7	protein tyrosine kinase 7	-0.527544	-1.44147	2.98096	-4.24349	6.20293e-05	0.00110537	1.46833
ENSRNOG00000006302	GCLC	glutamate-cysteine ligase catalytic subunit	0.264397	1.20113	5.96871	3.76805	0.000324795	0.00494647	-0.483689		ENSRNOG00000006329	PELI1	pellino E3 ubiquitin protein ligase 1	-0.527358	-1.44129	4.32417	-3.64485	0.000489719	0.00495904	-0.681097
ENSRNOG00000017801	ATF4	activating transcription factor 4	0.264606	1.20131	7.00522	3.66808	0.000453513	0.0063954	-0.819808		ENSRNOG00000026880	USP38	ubiquitin specific peptidase 38	-0.527277	-1.44121	4.26456	-4.06104	0.000118596	0.00175335	0.669368
ENSRNOG00000019450	ETF1	eukaryotic translation termination factor 1	0.264855	1.20151	5.86772	4.3557	4.13289e-05	0.00100686	1.4815		ENSRNOG00000019812	NR1H2	nuclear receptor subfamily 1 group H member 2	-0.527006	-1.44094	4.83241	-5.15596	1.97572e-06	8.67542e-05	4.56846
ENSRNOG00000011611	MAPK1IP1L	mitogen-activated protein kinase 1 interacting protein 1 like	0.26551	1.20206	4.0365	3.96877	0.000163622	0.00289118	0.331532		ENSRNOG00000027089	ELL2	elongation factor for RNA polymerase II 2	-0.526985	-1.44091	4.92969	-4.84114	6.72123e-06	0.000220523	3.35487
ENSRNOG00000046799	PHB	prohibitin	0.266042	1.2025	5.39383	5.00131	3.62042e-06	0.000150417	3.84998		ENSRNOG00000004305	ABL2	ABL proto-oncogene 2, non-receptor tyrosine kinase	-0.526321	-1.44025	3.96177	-3.71032	0.000394097	0.00424052	-0.419792
ENSRNOG00000016356	GOT1	glutamic-oxaloacetic transaminase 1	0.266043	1.2025	8.19433	4.14307	8.87834e-05	0.00185484	0.729329		ENSRNOG00000014890	Mrpl43	mitochondrial ribosomal protein L43	-0.524718	-1.43865	3.72085	-4.8544	6.38786e-06	0.000211477	3.53721
ENSRNOG00000006604	THY1	Thy-1 cell surface antigen	0.266789	1.20313	8.92038	3.72478	0.000375527	0.00559193	-0.631565		ENSRNOG00000000827	IER3	immediate early response 3	-0.524605	-1.43854	1.19133	-3.571	0.000623979	0.00590934	-0.42291
ENSRNOG00000000066	FBXO28	F-box protein 28	0.2668	1.20314	4.05306	3.53189	0.000708561	0.00883461	-1.03177		ENSRNOG00000020401	ADCY4	adenylate cyclase 4	-0.524598	-1.43853	1.83559	-3.74556	0.000350291	0.00387726	0.032124
ENSRNOG00000006763	RBM18	RNA binding motif protein 18	0.267119	1.2034	6.02426	5.03916	3.12386e-06	0.000133182	3.96482		ENSRNOG00000011544	ZNF219	zinc finger protein 219	-0.524307	-1.43824	4.39895	-5.38952	7.80406e-07	4.47087e-05	5.50055
ENSRNOG00000006756	MAGED1	MAGE family member D1	0.267305	1.20356	7.99497	3.59178	0.00058303	0.007688	-1.05499		ENSRNOG00000011292	COL1A2	collagen type I alpha 2 chain	-0.522792	-1.43673	2.55074	-3.67123	0.000448806	0.00466491	-0.331967
ENSRNOG00000013777	RNF166	ring finger protein 166	0.267432	1.20366	4.20821	3.65164	0.000478863	0.00661354	-0.693497		ENSRNOG00000011093	Ssna1	SS nuclear autoantigen 1	-0.522573	-1.43651	1.32959	-3.90094	0.000206747	0.00264296	0.543382
ENSRNOG00000015552	PPIL4	peptidylprolyl isomerase like 4	0.269113	1.20507	5.11246	4.12617	9.42657e-05	0.00193357	0.742298		ENSRNOG00000020182	MVP	major vault protein	-0.522326	-1.43627	4.00508	-4.99248	3.74686e-06	0.000143974	4.03993
ENSRNOG00000012357	UNC45A	unc-45 myosin chaperone A	0.272105	1.20757	5.28638	3.78558	0.000306165	0.00474152	-0.399		ENSRNOG00000010959	KLHL25	kelch like family member 25	-0.520585	-1.43454	3.07697	-4.79993	7.86968e-06	0.000247406	3.42464
ENSRNOG00000007506	NDUFAF4	NADH:ubiquinone oxidoreductase complex assembly factor 4	0.2738	1.20899	4.26393	3.50236	0.000779505	0.0094015	-1.14872		ENSRNOG00000018850	TTC9B	tetratricopeptide repeat domain 9B	-0.520522	-1.43447	4.23985	-3.37753	0.00116057	0.0094508	-1.41228
ENSRNOG00000012482	NDRG4	NDRG family member 4	0.27545	1.21037	10.4338	4.05718	0.000120214	0.00228672	0.498958		ENSRNOG00000038044	TSC22D2	TSC22 domain family member 2	-0.52047	-1.43442	3.73554	-4.18854	7.55192e-05	0.00128042	1.1678
ENSRNOG00000046975	SULT4A1	sulfotransferase family 4A member 1	0.275826	1.21069	7.89269	4.27293	5.57907e-05	0.00127648	1.17177		ENSRNOG00000012868	UACA	uveal autoantigen with coiled-coil domains and ankyrin repeats	-0.519793	-1.43375	4.6342	-4.39816	3.53934e-05	0.000730667	1.82751
ENSRNOG00000029941	GRINA	glutamate ionotropic receptor NMDA type subunit associated protein 1	0.275854	1.21071	8.75344	4.36505	3.9945e-05	0.000982941	1.50197		ENSRNOG00000022694	PLEKHG5	pleckstrin homology and RhoGEF domain containing G5	-0.519096	-1.43306	3.843	-4.18018	7.78067e-05	0.00130562	1.1752
ENSRNOG00000049484	ATP9A	ATPase phospholipid transporting 9A (putative)	0.275892	1.21074	8.07088	4.03724	0.000128911	0.00241129	0.375135		ENSRNOG00000012049	SOX7	SRY-box 7	-0.519069	-1.43303	2.13127	-3.51371	0.000751471	0.00683266	-0.699389
ENSRNOG00000014201	Manf	mesencephalic astrocyte-derived neurotrophic factor	0.276154	1.21096	5.14519	3.9933	0.000150262	0.00271396	0.303581		ENSRNOG00000013101	PCDH8	protocadherin 8	-0.51793	-1.4319	3.76013	-3.99263	0.000150612	0.00208581	0.550134
ENSRNOG00000032705	Bcl7b	BCL tumor suppressor 7B	0.276391	1.21116	3.47384	3.82349	0.000269304	0.00432597	-0.0431342		ENSRNOG00000004141	VASN	vasorin	-0.517763	-1.43173	2.59456	-3.75239	0.00034235	0.00381528	-0.057622
ENSRNOG00000024605	FAM220A	family with sequence similarity 220 member A	0.276454	1.21121	3.27575	3.53933	0.000691688	0.00869263	-0.882656		ENSRNOG00000001337	Setd1b	SET domain containing 1B	-0.517537	-1.43151	4.08418	-5.15242	2.00351e-06	8.7712e-05	4.61406
ENSRNOG00000014353	SYMPK	symplekin	0.276796	1.2115	6.12999	3.52949	0.000714087	0.00886774	-1.23617		ENSRNOG00000021104	EMP3	epithelial membrane protein 3	-0.517497	-1.43147	0.939575	-3.42495	0.000998764	0.00847678	-0.827808
ENSRNOG00000025235	TMEM130	transmembrane protein 130	0.277349	1.21197	8.86886	4.21437	6.88584e-05	0.00151179	0.980869		ENSRNOG00000005575	ABI3	ABI family member 3	-0.517396	-1.43137	2.59304	-3.80113	0.000290501	0.00335736	0.103018
ENSRNOG00000047625	ATG4D	autophagy related 4D cysteine peptidase	0.278523	1.21295	4.53876	3.52774	0.000718161	0.00889352	-1.11018		ENSRNOG00000050500	TOB2	transducer of ERBB2, 2	-0.515303	-1.42929	2.07338	-3.51012	0.000760233	0.00688671	-0.711017
ENSRNOG00000009285	TSSC1	tumor suppressing subtransferable candidate 1	0.278899	1.21327	4.20907	3.5686	0.00062888	0.00812612	-0.934906		ENSRNOG00000023152	TMEM201	transmembrane protein 201	-0.514695	-1.42869	2.82254	-3.86149	0.00023664	0.00288013	0.238345
ENSRNOG00000048733	NUP62	nucleoporin 62	0.27892	1.21329	4.96216	4.75235	9.43391e-06	0.000327087	2.96083		ENSRNOG00000019509	FBXL15	F-box and leucine rich repeat protein 15	-0.513943	-1.42795	2.08544	-4.67452	1.26683e-05	0.000347928	3.06132
ENSRNOG00000020590	ADAM15	ADAM metallopeptidase domain 15	0.27934	1.21364	5.54723	4.33025	4.53381e-05	0.00107943	1.4094		ENSRNOG00000043007	RCN3	reticulocalbin 3	-0.513761	-1.42777	2.53488	-4.81177	7.52147e-06	0.000239804	3.52492
ENSRNOG00000050646	FEM1A	fem-1 homolog A	0.280611	1.21471	4.46031	3.50813	0.000765132	0.0092739	-1.1727		ENSRNOG00000028211	Akap17a	A-kinase anchoring protein 17A	-0.512532	-1.42655	4.89831	-6.43553	1.02829e-08	1.88511e-06	9.65055
ENSRNOG00000001449	POM121/POM121C	POM121 transmembrane nucleoporin	0.280887	1.21494	5.79461	4.37463	3.85728e-05	0.000953978	1.55062		ENSRNOG00000031801	EPHB3	EPH receptor B3	-0.51244	-1.42646	2.76439	-3.43375	0.00097116	0.00830276	-1.01167
ENSRNOG00000008673	ARPC3	actin related protein 2/3 complex subunit 3	0.282425	1.21624	6.18978	4.6287	1.50525e-05	0.000462809	2.44335		ENSRNOG00000003538	ADAMTS4	ADAM metallopeptidase with thrombospondin type 1 motif 4	-0.511579	-1.42561	5.59913	-3.94192	0.000179547	0.00238518	0.181852
ENSRNOG00000005344	NOL10	nucleolar protein 10	0.28308	1.21679	3.94649	4.67532	1.26301e-05	0.000405326	2.7958		ENSRNOG00000008301	TAGLN2	transgelin 2	-0.511266	-1.4253	5.29718	-5.48697	5.27181e-07	3.42108e-05	5.81779
ENSRNOG00000015974	TMEM208	transmembrane protein 208	0.283292	1.21697	4.02922	3.9104	0.000200138	0.00342385	0.148357		ENSRNOG00000019418	LRRC4B	leucine rich repeat containing 4B	-0.509842	-1.42389	5.98885	-4.92894	4.79347e-06	0.000174444	3.64648
ENSRNOG00000042274	FBXO31	F-box protein 31	0.283837	1.21743	5.23194	4.30441	4.97909e-05	0.00116279	1.33406		ENSRNOG00000000487	GRM4	glutamate metabotropic receptor 4	-0.509236	-1.4233	4.35809	-3.83055	0.00026293	0.00310477	-0.0541487
ENSRNOG00000000999	SMURF1	SMAD specific E3 ubiquitin protein ligase 1	0.283925	1.2175	6.11398	5.25462	1.33721e-06	6.64798e-05	4.78172		ENSRNOG00000000504	FANCE	Fanconi anemia complementation group E	-0.507668	-1.42175	2.54972	-4.48397	2.58113e-05	0.000588723	2.36347
ENSRNOG00000019552	LSM7	LSM7 homolog, U6 small nuclear RNA and mRNA degradation associated	0.28414	1.21768	3.93657	3.87899	0.0002229	0.00370576	0.0601199		ENSRNOG00000020416	ZFR2	zinc finger RNA binding protein 2	-0.507581	-1.42166	3.01598	-4.0118	0.000140887	0.00199445	0.72804
ENSRNOG00000010350	RCAN2	regulator of calcineurin 2	0.284594	1.21807	8.81507	4.45274	2.89644e-05	0.000773756	1.81024		ENSRNOG00000020161	ZBTB7A	zinc finger and BTB domain containing 7A	-0.507426	-1.42151	4.65124	-5.10373	2.42634e-06	0.000101381	4.37692
ENSRNOG00000012620	SYNGR3	synaptogyrin 3	0.285499	1.21883	5.71816	3.65986	0.000466031	0.00652337	-0.806302		ENSRNOG00000014243	PEAR1	platelet endothelial aggregation receptor 1	-0.506466	-1.42057	3.71196	-4.70382	1.13405e-05	0.000323579	3.01433
ENSRNOG00000025155	LMTK2	lemur tyrosine kinase 2	0.285791	1.21908	7.77039	3.5419	0.000685942	0.00864263	-1.2101		ENSRNOG00000012702	NFYA	nuclear transcription factor Y subunit alpha	-0.506433	-1.42053	2.40886	-5.22695	1.49236e-06	7.13635e-05	5.04378
ENSRNOG00000030294	EML4	echinoderm microtubule associated protein like 4	0.28736	1.2204	5.26609	5.01546	3.42632e-06	0.000145654	3.91434		ENSRNOG00000006548	MRC2	mannose receptor C type 2	-0.506231	-1.42033	3.37516	-3.5818	0.000602375	0.00575533	-0.663584
ENSRNOG00000021147	BAD	BCL2 associated agonist of cell death	0.287641	1.22064	4.11813	3.54779	0.000672949	0.008517	-1.01121		ENSRNOG00000006209	MBD6	methyl-CpG binding domain protein 6	-0.506203	-1.42031	4.62555	-5.12936	2.1939e-06	9.46346e-05	4.4788
ENSRNOG00000012184	URGCP	upregulator of cell proliferation	0.288049	1.22099	5.4007	4.22273	6.68274e-05	0.0014805	1.04734		ENSRNOG00000045843	RUSC2	RUN and SH3 domain containing 2	-0.506115	-1.42022	6.00065	-5.43724	6.44228e-07	3.87872e-05	5.58563
ENSRNOG00000004791	ARF6	ADP ribosylation factor 6	0.288562	1.22142	4.65293	5.16203	1.92903e-06	9.09684e-05	4.51716		ENSRNOG00000000918	ZBED5	zinc finger BED-type containing 5	-0.506082	-1.42019	2.58824	-4.99226	3.75005e-06	0.000143974	4.16898
ENSRNOG00000050258	CCND3	cyclin D3	0.2893	1.22205	4.7454	3.71354	0.000389887	0.00574557	-0.565549		ENSRNOG00000011475	SRCIN1	SRC kinase signaling inhibitor 1	-0.504526	-1.41866	5.77281	-4.41352	3.34553e-05	0.00070904	1.78612
ENSRNOG00000007496	MTMR4	myotubularin related protein 4	0.290232	1.22284	6.60498	4.56522	1.90888e-05	0.000561035	2.2057		ENSRNOG00000026840	THAP3	THAP domain containing 3	-0.504052	-1.41819	2.62163	-3.89635	0.000210027	0.00266459	0.404599
ENSRNOG00000017150	MED10	mediator complex subunit 10	0.290468	1.22304	3.68698	4.10144	0.000102876	0.00207535	0.831157		ENSRNOG00000020433	ACTN4	actinin alpha 4	-0.50347	-1.41762	7.13872	-8.17024	5.5361e-12	1.15989e-08	16.9702
ENSRNOG00000010068	PLPP7	phospholipid phosphatase 7 (inactive)	0.291053	1.22353	3.65273	3.59548	0.000576009	0.00764503	-0.770606		ENSRNOG00000001254	COL6A2	collagen type VI alpha 2 chain	-0.502764	-1.41693	2.89676	-3.76143	0.000332106	0.00372946	-0.0660404
ENSRNOG00000024601	TAF11	TATA-box binding protein associated factor 11	0.291479	1.22389	3.55503	4.23248	6.45311e-05	0.00144051	1.29064		ENSRNOG00000043498	Sik2	salt-inducible kinase 2	-0.502103	-1.41628	6.55776	-6.41547	1.11962e-08	1.97836e-06	9.519
ENSRNOG00000001500	RAB4B	RAB4B, member RAS oncogene family	0.291929	1.22428	4.93428	4.61171	1.60433e-05	0.000491213	2.44872		ENSRNOG00000021787	ZNF217	zinc finger protein 217	-0.501632	-1.41581	1.83678	-3.8331	0.000260661	0.00309542	0.305256
ENSRNOG00000019229	FBL	fibrillarin	0.291975	1.22431	4.83933	4.42387	3.22092e-05	0.000837495	1.78927		ENSRNOG00000004063	SH3PXD2B	SH3 and PX domains 2B	-0.501595	-1.41578	2.20449	-3.87913	0.000222791	0.00276201	0.406675
ENSRNOG00000006832	ZDHHC5	zinc finger DHHC-type containing 5	0.292942	1.22514	5.14744	4.52141	2.24687e-05	0.000633705	2.10835		ENSRNOG00000008990	AMOTL1	angiomotin like 1	-0.501319	-1.41551	2.62011	-3.54094	0.000688078	0.00636277	-0.713972
ENSRNOG00000049900	IRF2BP2	interferon regulatory factor 2 binding protein 2	0.293244	1.22539	2.9049	3.53209	0.0007081	0.00883461	-0.861814		ENSRNOG00000013503	CDH24	cadherin 24	-0.50107	-1.41526	2.17579	-3.9857	0.000154284	0.00212662	0.727688
ENSRNOG00000014996	KATNA1	katanin catalytic subunit A1	0.293929	1.22597	2.57352	3.51037	0.000759625	0.00924459	-0.8623		ENSRNOG00000020239	CAPN15	calpain 15	-0.501015	-1.41521	4.88934	-5.80832	1.42047e-07	1.30327e-05	7.1087
ENSRNOG00000009683	SDCBP	syndecan binding protein	0.294087	1.22611	8.25643	5.62166	3.05245e-07	1.90499e-05	6.21108		ENSRNOG00000019262	TRAK1	trafficking kinesin protein 1	-0.499422	-1.41365	7.03506	-6.61063	4.87832e-09	1.15396e-06	10.3283
ENSRNOG00000020032	IMPDH1	inosine monophosphate dehydrogenase 1	0.295025	1.22691	4.68499	3.55424	0.000658986	0.0083917	-1.06796		ENSRNOG00000014456	COQ10B	coenzyme Q10B	-0.498843	-1.41308	4.85612	-3.67262	0.000446741	0.00465874	-0.623742
ENSRNOG00000013520	MAT2A	methionine adenosyltransferase 2A	0.295351	1.22718	5.91925	3.48842	0.000815291	0.00969113	-1.34461		ENSRNOG00000030630	EHMT2	euchromatic histone lysine methyltransferase 2	-0.498284	-1.41253	6.9581	-5.63009	2.94938e-07	2.16926e-05	6.33218
ENSRNOG00000002828	TOB1	transducer of ERBB2, 1	0.295668	1.22745	4.55362	4.16721	8.14852e-05	0.00173197	0.941323		ENSRNOG00000020426	ERF	ETS2 repressor factor	-0.497601	-1.41186	4.72645	-4.35858	4.08979e-05	0.000819411	1.64154
ENSRNOG00000002956	STIM2	stromal interaction molecule 2	0.295806	1.22757	5.84095	3.55162	0.000664628	0.00844666	-1.15579		ENSRNOG00000000418	ZBTB12	zinc finger and BTB domain containing 12	-0.497489	-1.41175	2.18287	-4.2891	5.26277e-05	0.000981982	1.73183
ENSRNOG00000007673	PPIG	peptidylprolyl isomerase G	0.295911	1.22766	5.76846	4.32845	4.56353e-05	0.00108299	1.39292		ENSRNOG00000011502	COL9A2	collagen type IX alpha 2 chain	-0.497282	-1.41155	2.50789	-3.6028	0.000562376	0.00549121	-0.513221
ENSRNOG00000020347	NUP98	nucleoporin 98	0.298927	1.23023	6.01951	4.49933	2.43853e-05	0.000676058	1.98259		ENSRNOG00000032590	TTC28	tetratricopeptide repeat domain 28	-0.497197	-1.41147	3.0136	-3.5748	0.000616292	0.00584891	-0.665149
ENSRNOG00000036649	PWWP2B	PWWP domain containing 2B	0.299004	1.23029	4.32987	3.68577	0.000427665	0.00613712	-0.605993		ENSRNOG00000014666	TFEB	transcription factor EB	-0.497086	-1.41136	3.54041	-4.38361	3.73276e-05	0.000763523	1.88062
ENSRNOG00000002713	ZNF672	zinc finger protein 672	0.300919	1.23193	4.13055	4.5522	2.00378e-05	0.000583083	2.33456		ENSRNOG00000019062	PURA	purine rich element binding protein A	-0.496934	-1.41121	2.18735	-4.03719	0.000128934	0.001863	0.889393
ENSRNOG00000028062	ARPC5	actin related protein 2/3 complex subunit 5	0.301311	1.23226	6.2583	4.8095	7.5871e-06	0.000280991	3.10119		ENSRNOG00000020349	RAB3IL1	RAB3A interacting protein like 1	-0.496795	-1.41108	1.77936	-3.52094	0.000734123	0.00670819	-0.626218
ENSRNOG00000022402	LUZP1	leucine zipper protein 1	0.302205	1.23303	6.06328	4.69133	1.18891e-05	0.000387481	2.67571		ENSRNOG00000020982	FAU	FAU, ubiquitin like and ribosomal protein S30 fusion	-0.496649	-1.41093	6.76136	-5.25433	1.33876e-06	6.60888e-05	4.86716
ENSRNOG00000010237	MAP7D1	MAP7 domain containing 1	0.30296	1.23367	7.0943	4.55115	2.01167e-05	0.000584219	2.14913		ENSRNOG00000019322	NOTCH1	notch 1	-0.496346	-1.41064	6.068	-5.41232	7.12161e-07	4.16117e-05	5.48887
ENSRNOG00000007968	KIAA2013	KIAA2013	0.304961	1.23539	4.37244	4.59064	1.73598e-05	0.000522791	2.42915		ENSRNOG00000048870	ST6GALNAC4	ST6 N-acetylgalactosaminide alpha-2,6-sialyltransferase 4	-0.496225	-1.41052	1.59834	-3.6473	0.000485776	0.00494064	-0.254062
ENSRNOG00000017213	CDK11A	cyclin dependent kinase 11A	0.305604	1.23594	5.51257	6.01266	6.09127e-08	5.04715e-06	7.81629		ENSRNOG00000019921	RHBDL1	rhomboid like 1	-0.495365	-1.40968	3.80656	-4.39697	3.5548e-05	0.000730914	1.91944
ENSRNOG00000040281	ZC3H10	zinc finger CCCH-type containing 10	0.306052	1.23632	3.51878	4.08596	0.000108646	0.00214455	0.804034		ENSRNOG00000018294	HSPA5	heat shock protein family A (Hsp70) member 5	-0.495221	-1.40954	8.36416	-5.30523	1.09329e-06	5.66577e-05	5.06767
ENSRNOG00000009658	RNF19A	ring finger protein 19A, RBR E3 ubiquitin protein ligase	0.307182	1.23729	5.41946	5.25918	1.31323e-06	6.572e-05	4.83029		ENSRNOG00000033688	CEP170B	centrosomal protein 170B	-0.495137	-1.40945	6.5109	-4.7229	1.05502e-05	0.000310079	2.87773
ENSRNOG00000002894	Mnt	MAX network transcriptional repressor	0.307394	1.23747	4.74336	4.40702	3.42622e-05	0.000869358	1.74031		ENSRNOG00000049683	SH3GL1	SH3 domain containing GRB2 like 1, endophilin A2	-0.495121	-1.40944	4.92519	-5.05305	2.95901e-06	0.00011955	4.15574
ENSRNOG00000013946	RNF149	ring finger protein 149	0.307572	1.23762	4.79951	4.35931	4.07893e-05	0.000997027	1.57101		ENSRNOG00000028640	SIVA1	SIVA1 apoptosis inducing factor	-0.494837	-1.40916	1.65772	-3.58183	0.000602324	0.00575533	-0.447538
ENSRNOG00000014287	STK11	serine/threonine kinase 11	0.308611	1.23851	6.5499	3.63136	0.000511997	0.00697209	-0.929992		ENSRNOG00000019883	PAK4	p21 (RAC1) activated kinase 4	-0.494804	-1.40913	2.98402	-5.1831	1.77511e-06	8.13724e-05	4.84393
ENSRNOG00000018840	RNF40	ring finger protein 40	0.30915	1.23898	4.95029	3.91416	0.000197568	0.00339687	0.044229		ENSRNOG00000028353	SOX13	SRY-box 13	-0.494095	-1.40844	3.95355	-4.64862	1.39665e-05	0.000375219	2.78689
ENSRNOG00000014903	ZFYVE27	zinc finger FYVE-type containing 27	0.309884	1.23961	5.41748	4.86804	6.06191e-06	0.000232442	3.34971		ENSRNOG00000042029	EFS	embryonal Fyn-associated substrate	-0.493907	-1.40825	3.41628	-4.74401	9.73795e-06	0.000290278	3.18221
ENSRNOG00000002436	MMD	monocyte to macrophage differentiation associated	0.31221	1.24161	7.96164	3.92137	0.000192724	0.00332138	-0.00832851		ENSRNOG00000021919	RHOJ	ras homolog family member J	-0.493158	-1.40752	2.03812	-3.64203	0.0004943	0.00499614	-0.315453
ENSRNOG00000013689	VPS18	VPS18, CORVET/HOPS core subunit	0.312595	1.24194	4.87034	3.79682	0.000294761	0.00462349	-0.321266		ENSRNOG00000008052	ATP13A2	ATPase 13A2	-0.492989	-1.40736	6.62106	-5.04591	3.0426e-06	0.00012192	4.07432
ENSRNOG00000001623	Zfp295	zinc finger protein 295	0.313773	1.24295	3.73006	4.07331	0.000113591	0.00221533	0.726428		ENSRNOG00000016619	USE1	unconventional SNARE in the ER 1	-0.491901	-1.4063	4.91574	-5.18049	1.79354e-06	8.14368e-05	4.65831
ENSRNOG00000008898	TRMT44	tRNA methyltransferase 44 homolog (S. cerevisiae)	0.314803	1.24384	1.88047	3.65854	0.000468064	0.00654398	-0.305222		ENSRNOG00000029028	MKNK2	MAP kinase interacting serine/threonine kinase 2	-0.490556	-1.40499	5.62812	-5.92427	8.79574e-08	9.21404e-06	7.53362
ENSRNOG00000006622	CRY1	cryptochrome circadian clock 1	0.314825	1.24386	4.30164	3.92683	0.000189137	0.00327882	0.184353		ENSRNOG00000015753	EPN1	epsin 1	-0.489775	-1.40423	7.16904	-6.35751	1.43127e-08	2.3067e-06	9.27713
ENSRNOG00000019831	SAMD4B	sterile alpha motif domain containing 4B	0.315433	1.24439	5.75876	4.80038	7.85612e-06	0.000288767	3.08027		ENSRNOG00000021003	Sac3d1	SAC3 domain containing 1	-0.489547	-1.404	1.66106	-4.02016	0.000136839	0.0019506	0.890693
ENSRNOG00000016234	CIAPIN1	cytokine induced apoptosis inhibitor 1	0.316424	1.24524	5.69625	5.90961	9.34688e-08	6.95844e-06	7.38824		ENSRNOG00000042211	TMEM240	transmembrane protein 240	-0.489422	-1.40388	1.99638	-3.66816	0.000453391	0.00469592	-0.249492
ENSRNOG00000000895	RABGEF1	RAB guanine nucleotide exchange factor 1	0.316494	1.2453	4.64277	4.48029	2.61652e-05	0.0007067	2.01119		ENSRNOG00000019831	SAMD4B	sterile alpha motif domain containing 4B	-0.489038	-1.40351	5.75876	-7.43803	1.36653e-10	1.3361e-07	13.8403
ENSRNOG00000009887	ARIH1	ariadne RBR E3 ubiquitin protein ligase 1	0.316639	1.24543	6.4956	4.34968	4.22454e-05	0.00102408	1.44392		ENSRNOG00000002983	NFIX	nuclear factor I X	-0.488559	-1.40304	4.30377	-4.06246	0.000118007	0.00175171	0.712899
ENSRNOG00000014634	GTPBP1	GTP binding protein 1	0.317743	1.24638	5.46659	4.57917	1.81206e-05	0.000537968	2.28927		ENSRNOG00000024631	CHADL	chondroadherin like	-0.488466	-1.40295	3.74679	-4.15847	8.40592e-05	0.00136675	1.09833
ENSRNOG00000032293	POLG	DNA polymerase gamma, catalytic subunit	0.318143	1.24672	4.794	4.72843	1.03311e-05	0.000349145	2.87995		ENSRNOG00000003195	CASKIN1	CASK interacting protein 1	-0.485798	-1.40036	6.48929	-6.63434	4.40836e-09	1.07755e-06	10.4319
ENSRNOG00000001736	BDH1	3-hydroxybutyrate dehydrogenase 1	0.319344	1.24776	4.63986	3.88774	0.000216321	0.0036134	-0.0181687		ENSRNOG00000020843	FTL	ferritin light chain	-0.484541	-1.39914	6.53974	-5.24639	1.38166e-06	6.73203e-05	4.83886
ENSRNOG00000007542	SCG5	secretogranin V	0.319633	1.24801	8.3162	4.50311	2.40464e-05	0.000667924	1.98196		ENSRNOG00000009360	SH3BP1	SH3 domain binding protein 1	-0.484528	-1.39913	3.4665	-4.42995	3.14976e-05	0.000677337	2.07325
ENSRNOG00000014629	LMO1	LIM domain only 1	0.320832	1.24905	3.31741	3.50377	0.000775969	0.00936655	-1.00589		ENSRNOG00000019270	P2RY6	pyrimidinergic receptor P2Y6	-0.482008	-1.39669	2.03992	-3.65555	0.000472719	0.00484602	-0.270522
ENSRNOG00000020248	INA	internexin neuronal intermediate filament protein alpha	0.321504	1.24963	7.25926	4.08615	0.000108572	0.00214455	0.534739		ENSRNOG00000008296	TPGS1	tubulin polyglutamylase complex subunit 1	-0.481512	-1.39621	3.45589	-4.05267	0.00012213	0.00179475	0.787669
ENSRNOG00000042720	MRPL28	mitochondrial ribosomal protein L28	0.324254	1.25202	4.50722	3.55928	0.000648276	0.0083036	-1.02898		ENSRNOG00000015911	LRP5	LDL receptor related protein 5	-0.481274	-1.39598	3.90676	-5.30167	1.10893e-06	5.71002e-05	5.21544
ENSRNOG00000025061	C11orf84	chromosome 11 open reading frame 84	0.324902	1.25258	3.43756	4.43586	3.08214e-05	0.000814463	2.02407		ENSRNOG00000022599	INTS1	integrator complex subunit 1	-0.481096	-1.3958	4.9245	-4.29468	5.15759e-05	0.000973503	1.42042
ENSRNOG00000017250	GMPR	guanosine monophosphate reductase	0.325475	1.25308	5.43999	4.87017	6.0123e-06	0.000231434	3.35942		ENSRNOG00000019349	Sf3a2	splicing factor 3a, subunit 2	-0.480499	-1.39523	3.69697	-4.10023	0.000103317	0.00157839	0.907733
ENSRNOG00000011726	GRIN1	glutamate ionotropic receptor NMDA type subunit 1	0.326182	1.25369	8.05018	3.64133	0.000495451	0.00680364	-0.901682		ENSRNOG00000024207	FGFRL1	fibroblast growth factor receptor-like 1	-0.47967	-1.39442	3.2907	-4.32947	4.54662e-05	0.000886711	1.76864
ENSRNOG00000000786	RPP21	ribonuclease P/MRP subunit p21	0.32636	1.25385	2.9699	3.73413	0.000363967	0.00543579	-0.24681		ENSRNOG00000007240	RRS1	ribosome biogenesis regulator homolog	-0.479477	-1.39424	2.08667	-5.14574	2.0569e-06	8.97812e-05	4.75456
ENSRNOG00000016653	NGEF	neuronal guanine nucleotide exchange factor	0.329137	1.25626	8.90122	3.67527	0.000442833	0.00629931	-0.784126		ENSRNOG00000022615	TP53I13	tumor protein p53 inducible protein 13	-0.478885	-1.39367	1.60399	-3.39661	0.00109271	0.00904384	-0.966898
ENSRNOG00000020333	UTP4	UTP4, small subunit processome component	0.329227	1.25634	4.37047	5.05097	2.98307e-06	0.000129437	4.13306		ENSRNOG00000018798	BCAN	brevican	-0.478171	-1.39298	8.50044	-5.08665	2.59435e-06	0.000107179	4.23264
ENSRNOG00000021691	CCDC92	coiled-coil domain containing 92	0.332435	1.25914	6.11804	4.69506	1.17225e-05	0.000383692	2.68778		ENSRNOG00000006327	RCC2	regulator of chromosome condensation 2	-0.477676	-1.3925	4.95436	-6.05027	5.20732e-08	6.21957e-06	8.06293
ENSRNOG00000023768	RUNDC1	RUN domain containing 1	0.333198	1.2598	4.06438	4.13628	9.09482e-05	0.0018893	0.883833		ENSRNOG00000020882	SHKBP1	SH3KBP1 binding protein 1	-0.477339	-1.39217	2.90837	-4.93327	4.7139e-06	0.000172615	3.90709
ENSRNOG00000020249	P4HTM	prolyl 4-hydroxylase, transmembrane	0.333406	1.25998	5.08582	4.87845	5.82383e-06	0.000225959	3.4156		ENSRNOG00000019891	SGTA	small glutamine rich tetratricopeptide repeat containing alpha	-0.477234	-1.39207	5.51151	-4.79296	8.08174e-06	0.000250924	3.16058
ENSRNOG00000027360	SRSF7	serine and arginine rich splicing factor 7	0.333598	1.26015	4.87673	4.54202	2.08117e-05	0.000597307	2.21005		ENSRNOG00000017692	PPP1R37	protein phosphatase 1 regulatory subunit 37	-0.476271	-1.39114	5.98718	-5.86592	1.11994e-07	1.05289e-05	7.28694
ENSRNOG00000031656	CCNH	cyclin H	0.335217	1.26157	4.26276	4.10458	0.000101744	0.00205534	0.766657		ENSRNOG00000029698	PIM3	Pim-3 proto-oncogene, serine/threonine kinase	-0.475803	-1.39069	4.86229	-5.18178	1.78441e-06	8.13724e-05	4.65076
ENSRNOG00000021032	SPHK2	sphingosine kinase 2	0.336855	1.263	4.4301	4.19118	7.48131e-05	0.00162253	1.02134		ENSRNOG00000000488	HMGA1	high mobility group AT-hook 1	-0.475181	-1.39009	2.35372	-4.12161	9.58002e-05	0.00149469	1.15211
ENSRNOG00000015220	CRTAC1	cartilage acidic protein 1	0.336876	1.26302	5.18849	3.98454	0.000154907	0.00278416	0.253996		ENSRNOG00000016257	COTL1	coactosin like F-actin binding protein 1	-0.474683	-1.38961	3.33381	-4.11959	9.64875e-05	0.00150062	1.02771
ENSRNOG00000042179	Cfap20	cilia and flagella associated protein 20	0.336897	1.26304	4.84489	4.57476	1.8421e-05	0.000544958	2.33179		ENSRNOG00000042041	GAL3ST1	galactose-3-O-sulfotransferase 1	-0.473452	-1.38843	3.12703	-3.85479	0.000242104	0.00292447	0.147757
ENSRNOG00000000431	ATF6B	activating transcription factor 6 beta	0.337527	1.26359	5.5435	4.73473	1.00871e-05	0.000342517	2.84822		ENSRNOG00000020005	MAP2K2	mitogen-activated protein kinase kinase 2	-0.47194	-1.38697	5.42846	-5.00345	3.59042e-06	0.000139674	3.94885
ENSRNOG00000003207	Fmnl1	formin-like 1	0.338229	1.2642	6.7664	4.49449	2.48268e-05	0.00068263	1.94981		ENSRNOG00000008005	AKNA	AT-hook transcription factor	-0.471251	-1.38631	3.89919	-4.66074	1.33436e-05	0.0003612	2.8373
ENSRNOG00000027098	SEZ6L2	seizure related 6 homolog like 2	0.338433	1.26438	7.34323	3.67741	0.000439692	0.0062607	-0.792809		ENSRNOG00000047768	LAMB2	laminin subunit beta 2	-0.471186	-1.38625	5.71673	-4.11775	9.71163e-05	0.0015088	0.778378
ENSRNOG00000020947	EGLN2	egl-9 family hypoxia inducible factor 2	0.33937	1.2652	5.95425	3.65707	0.000470352	0.00655098	-0.835961		ENSRNOG00000009195	TNKS1BP1	tankyrase 1 binding protein 1	-0.470574	-1.38566	4.82658	-4.95675	4.30425e-06	0.000159813	3.82832
ENSRNOG00000030628	EIF4A1	eukaryotic translation initiation factor 4A1	0.339866	1.26564	7.75791	5.53713	4.30364e-07	2.55535e-05	5.87286		ENSRNOG00000011690	RMDN3	regulator of microtubule dynamics 3	-0.470322	-1.38542	3.07187	-4.51704	2.28363e-05	0.000544157	2.41484
ENSRNOG00000002635	DEXI	Dexi homolog	0.339969	1.26573	4.03994	4.79925	7.89012e-06	0.000288963	3.234		ENSRNOG00000018168	KLC4	kinesin light chain 4	-0.469305	-1.38444	4.3786	-5.06227	2.85426e-06	0.000116279	4.25818
ENSRNOG00000006985	CCNK	cyclin K	0.340268	1.26599	4.98029	5.63964	2.83667e-07	1.78552e-05	6.34856		ENSRNOG00000014087	KIFC3	kinesin family member C3	-0.468966	-1.38412	4.82347	-5.16304	1.92139e-06	8.5493e-05	4.59443
ENSRNOG00000019655	ATP6V0B	ATPase H+ transporting V0 subunit b	0.340414	1.26612	6.30277	4.93856	4.61827e-06	0.000186588	3.57981		ENSRNOG00000004566	ARHGEF15	Rho guanine nucleotide exchange factor 15	-0.468542	-1.38371	3.12187	-3.86711	0.00023214	0.00284901	0.266607
ENSRNOG00000003336	MYBPH	myosin binding protein H	0.340826	1.26648	3.41135	4.18934	7.53054e-05	0.00162655	1.15853		ENSRNOG00000014191	ZNF395	zinc finger protein 395	-0.468295	-1.38347	1.76887	-3.39242	0.00110728	0.00912321	-0.993264
ENSRNOG00000017824	NCOA5	nuclear receptor coactivator 5	0.342199	1.26769	5.4284	5.2407	1.41319e-06	6.93171e-05	4.76002		ENSRNOG00000012168	Fbxl21	F-box and leucine-rich repeat protein 21	-0.4676	-1.38281	2.83934	-3.60796	0.000552939	0.00543805	-0.580172
ENSRNOG00000013741	UBE2D3	ubiquitin conjugating enzyme E2 D3	0.342264	1.26774	7.22238	4.10066	0.000103159	0.00207821	0.583178		ENSRNOG00000013267	HELZ2	helicase with zinc finger 2	-0.467534	-1.38274	3.37634	-3.62908	0.00051586	0.00516424	-0.538132
ENSRNOG00000010209	NOL12	nucleolar protein 12	0.342452	1.26791	2.45388	3.63027	0.000513833	0.00698413	-0.475383		ENSRNOG00000020608	PPAN	peter pan homolog (Drosophila)	-0.467416	-1.38263	3.22344	-4.49542	2.47413e-05	0.00057414	2.32047
ENSRNOG00000026963	HSP90B1	heat shock protein 90 beta family member 1	0.342611	1.26805	8.53908	5.30822	1.08034e-06	5.63854e-05	4.98451		ENSRNOG00000014328	FRS3	fibroblast growth factor receptor substrate 3	-0.466644	-1.38189	2.92964	-3.80856	0.000283282	0.0033003	0.0785424
ENSRNOG00000003029	CALR	calreticulin	0.344495	1.26971	8.82226	6.79146	2.24811e-09	3.34723e-07	11.0187		ENSRNOG00000007822	VGLL4	vestigial like family member 4	-0.465796	-1.38108	3.24091	-5.03705	3.14974e-06	0.000124585	4.27137
ENSRNOG00000009414	CRELD1	cysteine rich with EGF like domains 1	0.345407	1.27051	5.70169	5.24682	1.3793e-06	6.83408e-05	4.76997		ENSRNOG00000015750	WNT7B	Wnt family member 7B	-0.465095	-1.38041	2.32	-3.89555	0.000210609	0.00266825	0.440121
ENSRNOG00000007240	RRS1	ribosome biogenesis regulator homolog	0.346488	1.27146	2.08667	3.69384	0.000416347	0.0060303	-0.239649		ENSRNOG00000017354	ZYX	zyxin	-0.465027	-1.38034	4.4269	-4.96005	4.24957e-06	0.000159105	3.85704
ENSRNOG00000000150	DNAJC1	DnaJ heat shock protein family (Hsp40) member C1	0.346542	1.27151	2.96702	3.97504	0.000160103	0.00283927	0.536067		ENSRNOG00000020229	HOMER3	homer scaffolding protein 3	-0.46384	-1.37921	2.87861	-3.4847	0.000825104	0.00731734	-0.887493
ENSRNOG00000004839	B4GALNT1	beta-1,4-N-acetyl-galactosaminyltransferase 1	0.346565	1.27153	6.09944	4.5167	2.28649e-05	0.000641179	2.04445		ENSRNOG00000019316	SH3BP4	SH3 domain binding protein 4	-0.463338	-1.37873	5.10303	-6.56843	5.84137e-09	1.27248e-06	10.187
ENSRNOG00000018441	GGT7	gamma-glutamyltransferase 7	0.346585	1.27155	5.8172	3.51608	0.000745751	0.00912689	-1.25514		ENSRNOG00000021231	LZTS3	leucine zipper tumor suppressor family member 3	-0.462772	-1.37819	6.72431	-3.86589	0.000233109	0.00285373	-0.0796038
ENSRNOG00000001442	POR	cytochrome p450 oxidoreductase	0.346643	1.2716	6.56572	5.11623	2.31005e-06	0.000104369	4.24345		ENSRNOG00000009946	LDLR	low density lipoprotein receptor	-0.462423	-1.37785	4.52616	-3.70983	0.000394745	0.00424126	-0.482575
ENSRNOG00000033426	CDC37	cell division cycle 37	0.347248	1.27213	6.7044	4.49278	2.49838e-05	0.000684884	1.9443		ENSRNOG00000020601	HMG20B	high mobility group 20B	-0.461517	-1.37699	2.94304	-4.6695	1.29101e-05	0.000353245	2.97063
ENSRNOG00000020134	UPF1	UPF1, RNA helicase and ATPase	0.347693	1.27252	5.63489	4.26977	5.64313e-05	0.00128513	1.18917		ENSRNOG00000046829	KDR	kinase insert domain receptor	-0.460921	-1.37642	4.486	-3.42088	0.00101175	0.00856718	-1.335
ENSRNOG00000013128	TMEM179	transmembrane protein 179	0.348656	1.27337	5.95832	4.62991	1.49844e-05	0.000462578	2.45863		ENSRNOG00000009125	DIS3	DIS3 homolog, exosome endoribonuclease and 3'-5' exoribonuclease	-0.460354	-1.37588	3.69992	-3.56226	0.000642016	0.00603577	-0.837944
ENSRNOG00000012500	DDX10	DEAD-box helicase 10	0.348952	1.27363	4.06188	3.70206	0.000405106	0.00591761	-0.517865		ENSRNOG00000011305	SOX10	SRY-box 10	-0.460094	-1.37563	6.19752	-4.09512	0.000105194	0.00160039	0.680854
ENSRNOG00000011704	FBXO34	F-box protein 34	0.352338	1.27663	5.98163	4.49555	2.4729e-05	0.00068172	1.97023		ENSRNOG00000019082	LOC103690016	serine/threonine-protein kinase SBK1	-0.459711	-1.37527	4.82466	-4.86527	6.12666e-06	0.000204338	3.45886
ENSRNOG00000010146	NDN	necdin, MAGE family member	0.352973	1.27719	7.12562	5.44467	6.25248e-07	3.51337e-05	5.50887		ENSRNOG00000020616	LOC103689986	protein YIF1B	-0.459357	-1.37493	4.03349	-5.49509	5.10168e-07	3.35521e-05	5.92449
ENSRNOG00000010944	HYOU1	hypoxia up-regulated 1	0.354542	1.27858	7.16082	6.6194	4.699e-09	5.94099e-07	10.2866		ENSRNOG00000025142	MEX3B	mex-3 RNA binding family member B	-0.459341	-1.37491	2.4866	-3.82888	0.00026442	0.00311986	0.15026
ENSRNOG00000036662	WDR45B	WD repeat domain 45B	0.355479	1.27941	4.40317	4.74456	9.71757e-06	0.000334549	2.98521		ENSRNOG00000012991	ADGRA2	adhesion G protein-coupled receptor A2	-0.459168	-1.37475	4.35434	-3.98271	0.000155898	0.00214283	0.455082
ENSRNOG00000000520	SRSF3	serine and arginine rich splicing factor 3	0.355776	1.27967	6.56402	5.30543	1.09241e-06	5.68131e-05	4.97269		ENSRNOG00000016161	LMAN2	lectin, mannose binding 2	-0.459042	-1.37463	4.86643	-6.81392	2.04121e-09	6.65252e-07	11.2263
ENSRNOG00000012324	Soga3	SOGA family member 3	0.356202	1.28005	3.83013	3.51649	0.000744765	0.00912508	-1.07267		ENSRNOG00000020173	TIE1	tyrosine kinase with immunoglobulin like and EGF like domains 1	-0.458974	-1.37456	5.04227	-4.06728	0.000116025	0.00173281	0.656639
ENSRNOG00000020773	MAP3K11	mitogen-activated protein kinase kinase kinase 11	0.35651	1.28032	4.72213	3.57976	0.000606405	0.00791173	-1.00084		ENSRNOG00000016326	CX3CL1	C-X3-C motif chemokine ligand 1	-0.458014	-1.37365	9.16153	-3.64471	0.000489952	0.00495904	-0.751557
ENSRNOG00000020474	PIN1	peptidylprolyl cis/trans isomerase, NIMA-interacting 1	0.356741	1.28053	6.03701	4.34693	4.267e-05	0.00102927	1.44545		ENSRNOG00000020937	UBTF	upstream binding transcription factor, RNA polymerase I	-0.457157	-1.37283	6.80612	-6.73056	2.91974e-09	7.79918e-07	10.8307
ENSRNOG00000017837	Znf48	zinc finger protein 48	0.357656	1.28134	3.19234	3.61462	0.000540968	0.00728646	-0.662365		ENSRNOG00000011026	IRF2BPL	interferon regulatory factor 2 binding protein like	-0.45715	-1.37283	4.08426	-4.24548	6.15871e-05	0.00110176	1.31961
ENSRNOG00000018229	SLC45A1	solute carrier family 45 member 1	0.360835	1.28417	4.92417	3.5225	0.000730423	0.00899857	-1.17869		ENSRNOG00000004814	Elob	elongin B	-0.455627	-1.37138	5.47191	-4.85935	6.26759e-06	0.000208036	3.40906
ENSRNOG00000015476	UBXN11	UBX domain protein 11	0.360945	1.28427	4.09376	4.23403	6.41735e-05	0.00143471	1.22958		ENSRNOG00000047089	ALKBH7	alkB homolog 7	-0.455549	-1.3713	2.67263	-4.4361	3.07934e-05	0.000671269	2.17577
ENSRNOG00000006472	HSPA2	heat shock protein family A (Hsp70) member 2	0.36131	1.28459	3.71047	3.55624	0.000654724	0.00834972	-0.911748		ENSRNOG00000047526	ZNF526	zinc finger protein 526	-0.453914	-1.36975	1.7031	-3.62291	0.000526442	0.00524152	-0.325184
ENSRNOG00000005332	CSDC2	cold shock domain containing C2	0.361704	1.28494	6.93871	4.59606	1.70113e-05	0.00051547	2.31144		ENSRNOG00000026857	KIF7	kinesin family member 7	-0.453818	-1.36966	2.28473	-4.32483	4.62398e-05	0.000899408	1.84064
ENSRNOG00000024066	Fundc2	FUN14 domain containing 2	0.361922	1.28514	3.80071	4.67536	1.26282e-05	0.000405326	2.81881		ENSRNOG00000013987	SBNO2	strawberry notch homolog 2	-0.453176	-1.36905	3.3312	-4.02455	0.000134757	0.00192835	0.711318
ENSRNOG00000023781	PLEC	plectin	0.362917	1.28602	6.94666	4.14227	8.90362e-05	0.00185748	0.724105		ENSRNOG00000029682	CLIC1	chloride intracellular channel 1	-0.453085	-1.36896	3.91402	-4.69039	1.19316e-05	0.000335028	2.93893
ENSRNOG00000016414	SLC22A17	solute carrier family 22 member 17	0.363203	1.28628	8.75159	4.69452	1.17467e-05	0.000383692	2.67893		ENSRNOG00000003736	COL5A2	collagen type V alpha 2 chain	-0.452695	-1.36859	4.29893	-4.71566	1.08435e-05	0.000314912	2.97572
ENSRNOG00000017506	CLTB	clathrin light chain B	0.365494	1.28832	6.37234	5.86368	1.13037e-07	8.16654e-06	7.18305		ENSRNOG00000018788	BTBD2	BTB domain containing 2	-0.451844	-1.36779	5.4921	-4.9191	4.97917e-06	0.000177675	3.63207
ENSRNOG00000012270	MED26	mediator complex subunit 26	0.365589	1.28841	3.06713	5.14157	2.09099e-06	9.68369e-05	4.6337		ENSRNOG00000016434	PRKD2	protein kinase D2	-0.451595	-1.36755	3.18485	-4.10273	0.000102411	0.00156944	1.00044
ENSRNOG00000019671	RSBN1	round spermatid basic protein 1	0.366462	1.28919	4.78355	3.59232	0.000582002	0.00768285	-0.952353		ENSRNOG00000013847	NOVA2	NOVA alternative splicing regulator 2	-0.451542	-1.3675	3.36002	-4.2451	6.16713e-05	0.00110176	1.43314
ENSRNOG00000014161	RBM15B	RNA binding motif protein 15B	0.367369	1.29	4.04036	5.51508	4.70549e-07	2.76043e-05	5.93967		ENSRNOG00000001181	WDR4	WD repeat domain 4	-0.451272	-1.36725	2.28978	-3.89545	0.00021068	0.00266825	0.428266
ENSRNOG00000017090	C16orf87	chromosome 16 open reading frame 87	0.367732	1.29032	4.14865	5.45614	5.97008e-07	3.38058e-05	5.69472		ENSRNOG00000000798	GNL1	G protein nucleolar 1 (putative)	-0.451247	-1.36722	7.03071	-6.58843	5.36338e-09	1.22905e-06	10.2358
ENSRNOG00000006093	LRRTM1	leucine rich repeat transmembrane neuronal 1	0.368345	1.29087	5.17494	3.48643	0.00082052	0.00972817	-1.30306		ENSRNOG00000016167	SPATA2L	spermatogenesis associated 2 like	-0.45111	-1.36709	6.45933	-4.02497	0.000134561	0.00192835	0.442374
ENSRNOG00000020828	PDE4A	phosphodiesterase 4A	0.369093	1.29154	4.33297	3.73708	0.000360391	0.00539336	-0.449875		ENSRNOG00000028261	TPPP	tubulin polymerization promoting protein	-0.450683	-1.36669	5.44253	-3.79799	0.000293596	0.00338779	-0.258828
ENSRNOG00000014278	ZNF710	zinc finger protein 710	0.369396	1.29181	3.33761	3.54957	0.000669067	0.00848835	-0.893803		ENSRNOG00000015936	GNG5	G protein subunit gamma 5	-0.4506	-1.36661	2.54359	-4.30654	4.941e-05	0.00094355	1.75874
ENSRNOG00000015415	RHOQ	ras homolog family member Q	0.370437	1.29274	5.00526	4.37301	3.88018e-05	0.000956416	1.59841		ENSRNOG00000019403	AFAP1L1	actin filament associated protein 1 like 1	-0.44926	-1.36534	3.95692	-4.37318	3.87777e-05	0.000785516	1.81098
ENSRNOG00000019596	SMG9	SMG9, nonsense mediated mRNA decay factor	0.370648	1.29293	4.21368	3.59814	0.00057102	0.00760634	-0.858851		ENSRNOG00000008054	IGSF9	immunoglobulin superfamily member 9	-0.448717	-1.36483	1.96373	-3.46516	0.000878471	0.00767341	-0.858993
ENSRNOG00000009953	SNX16	sorting nexin 16	0.371027	1.29327	3.51569	3.8441	0.000251084	0.00409156	0.030905		ENSRNOG00000048431	NYNRIN	NYN domain and retroviral integrase containing	-0.448715	-1.36482	2.96331	-3.88598	0.000217632	0.0027327	0.327476
ENSRNOG00000020616	LOC103689986	protein YIF1B	0.371683	1.29386	4.03349	4.41765	3.29526e-05	0.000849096	1.84047		ENSRNOG00000013545	POLR2E	RNA polymerase II subunit E	-0.448029	-1.36418	4.98301	-4.53334	2.14948e-05	0.000522791	2.26166
ENSRNOG00000019433	RAB3A	RAB3A, member RAS oncogene family	0.372147	1.29428	8.15921	5.00191	3.61195e-06	0.000150417	3.81013		ENSRNOG00000021137	KCTD15	potassium channel tetramerization domain containing 15	-0.447954	-1.3641	3.80497	-4.88229	5.73853e-06	0.000194368	3.65441
ENSRNOG00000016831	SERPINH1	serpin family H member 1	0.37234	1.29445	5.62887	3.75567	0.000338601	0.00511423	-0.515934		ENSRNOG00000017913	ATG16L1	autophagy related 16 like 1	-0.447544	-1.36372	6.0237	-4.30499	4.9687e-05	0.000947607	1.39726
ENSRNOG00000007905	ITGA7	integrin subunit alpha 7	0.372352	1.29446	4.37537	3.69005	0.000421623	0.00608016	-0.617931		ENSRNOG00000026212	MICALL1	MICAL like 1	-0.447008	-1.36321	3.97394	-3.76558	0.00032751	0.00369198	-0.238363
ENSRNOG00000001348	ERP29	endoplasmic reticulum protein 29	0.373675	1.29565	5.80989	5.00812	3.52564e-06	0.000148158	3.85461		ENSRNOG00000000185	MPST	mercaptopyruvate sulfurtransferase	-0.446482	-1.36271	3.71198	-4.25232	6.00909e-05	0.00108534	1.42182
ENSRNOG00000004403	SLC25A32	solute carrier family 25 member 32	0.375504	1.29729	2.75011	4.02758	0.000133339	0.00246602	0.74475		ENSRNOG00000018491	CHCHD5	coiled-coil-helix-coiled-coil-helix domain containing 5	-0.446177	-1.36243	2.42063	-3.56065	0.000645385	0.0060558	-0.600006
ENSRNOG00000013287	SALL2	spalt like transcription factor 2	0.377505	1.29909	6.30761	6.68718	3.51624e-09	4.73111e-07	10.5784		ENSRNOG00000010688	Nrgn	neurogranin	-0.445167	-1.36147	9.92179	-4.11277	9.88399e-05	0.0015291	0.782168
ENSRNOG00000001613	ZBTB11	zinc finger and BTB domain containing 11	0.377596	1.29918	5.29248	3.80877	0.000283079	0.00450285	-0.316183		ENSRNOG00000001214	PFKL	phosphofructokinase, liver type	-0.443794	-1.36018	5.93202	-4.63908	1.4477e-05	0.000382557	2.58577
ENSRNOG00000037793	CDK5R2	cyclin dependent kinase 5 regulatory subunit 2	0.378329	1.29984	4.83979	3.65799	0.000468918	0.00654845	-0.77012		ENSRNOG00000007604	IGSF8	immunoglobulin superfamily member 8	-0.443774	-1.36016	5.73244	-5.00956	3.50604e-06	0.000136754	3.9512
ENSRNOG00000005064	UBE2B	ubiquitin conjugating enzyme E2 B	0.378354	1.29986	6.81658	6.04032	5.42789e-08	4.62183e-06	7.89419		ENSRNOG00000025589	JPH4	junctophilin 4	-0.443728	-1.36011	6.12698	-4.66798	1.29846e-05	0.000353962	2.68452
ENSRNOG00000009539	KHDRBS3	KH RNA binding domain containing, signal transduction associated 3	0.378423	1.29992	5.86185	4.3012	5.03745e-05	0.00117455	1.29413		ENSRNOG00000028255	USP36	ubiquitin specific peptidase 36	-0.443624	-1.36002	4.53673	-4.95746	4.29239e-06	0.000159777	3.82591
ENSRNOG00000002934	ATP1B1	ATPase Na+/K+ transporting subunit beta 1	0.379047	1.30048	9.66972	4.57394	1.8478e-05	0.00054527	2.26002		ENSRNOG00000008517	CDC42EP1	CDC42 effector protein 1	-0.442696	-1.35914	5.06317	-3.6717	0.0004481	0.00466088	-0.635874
ENSRNOG00000047257	TMEM185B	transmembrane protein 185B	0.379543	1.30093	5.01662	6.14509	3.50214e-08	3.17052e-06	8.38612		ENSRNOG00000007905	ITGA7	integrin subunit alpha 7	-0.441631	-1.35814	4.37537	-4.40811	3.41263e-05	0.000714994	1.86023
ENSRNOG00000002775	NPL	N-acetylneuraminate pyruvate lyase	0.380153	1.30148	3.64538	3.74576	0.000350049	0.00525468	-0.325772		ENSRNOG00000017657	PHF23	PHD finger protein 23	-0.440973	-1.35752	4.85223	-5.33837	9.57796e-07	5.14543e-05	5.25131
ENSRNOG00000010466	CHPF2	chondroitin polymerizing factor 2	0.381017	1.30226	4.29622	4.1109	9.94978e-05	0.00201831	0.77461		ENSRNOG00000015401	MAPK4	mitogen-activated protein kinase 4	-0.439693	-1.35632	5.33902	-3.88302	0.000219843	0.00274869	0.00741317
ENSRNOG00000017354	ZYX	zyxin	0.381091	1.30233	4.4269	4.03718	0.000128936	0.00241129	0.505745		ENSRNOG00000012379	WDR18	WD repeat domain 18	-0.438961	-1.35563	4.457	-4.67861	1.24743e-05	0.000344536	2.8251
ENSRNOG00000007687	SEMA7A	semaphorin 7A (John Milton Hagen blood group)	0.381691	1.30287	6.80781	4.54676	2.04484e-05	0.000591512	2.13607		ENSRNOG00000021032	SPHK2	sphingosine kinase 2	-0.438327	-1.35503	4.4301	-5.4834	5.34832e-07	3.44028e-05	5.85237
ENSRNOG00000015967	SH3BGRL3	SH3 domain binding glutamate rich protein like 3	0.382058	1.3032	6.15182	4.9968	3.68452e-06	0.000152217	3.80249		ENSRNOG00000017295	Sh3glb2	SH3 domain-containing GRB2-like endophilin B2	-0.438263	-1.35497	7.01272	-4.50759	2.36501e-05	0.000555854	2.09783
ENSRNOG00000021041	FAM171A2	family with sequence similarity 171 member A2	0.382521	1.30362	4.83819	3.49005	0.000811023	0.00966244	-1.28446		ENSRNOG00000000699	SELPLG	selectin P ligand	-0.437977	-1.3547	5.23161	-3.93923	0.000181221	0.00240089	0.219934
ENSRNOG00000020139	KIAA0907	KIAA0907	0.382563	1.30366	5.41366	5.5783	3.64137e-07	2.19771e-05	6.07834		ENSRNOG00000014828	AVPI1	arginine vasopressin induced 1	-0.437772	-1.35451	2.73494	-4.68293	1.22724e-05	0.000342179	3.03068
ENSRNOG00000016255	PODXL2	podocalyxin like 2	0.38258	1.30367	5.8027	4.06885	0.000115388	0.0022355	0.502469		ENSRNOG00000004169	FZR1	fizzy and cell division cycle 20 related 1	-0.437516	-1.35427	3.72841	-4.17818	7.83638e-05	0.00131197	1.16171
ENSRNOG00000011352	FURIN	furin, paired basic amino acid cleaving enzyme	0.383064	1.30411	5.19533	5.04403	3.06503e-06	0.000131438	4.01468		ENSRNOG00000020813	LTBP3	latent transforming growth factor beta binding protein 3	-0.43737	-1.35413	4.87311	-4.68592	1.21345e-05	0.00033898	2.81062
ENSRNOG00000021103	NRXN2	neurexin 2	0.383447	1.30446	7.18645	4.85767	6.30828e-06	0.000237834	3.26704		ENSRNOG00000032574	SCRIB	scribbled planar cell polarity protein	-0.437171	-1.35395	5.80964	-4.67918	1.24474e-05	0.000344441	2.73587
ENSRNOG00000007584	EHD4	EH domain containing 4	0.38354	1.30454	4.83606	4.91785	5.00317e-06	0.000200482	3.57946		ENSRNOG00000019382	Zfp651	zinc finger protein 651	-0.436256	-1.35309	5.08083	-5.43581	6.47952e-07	3.87872e-05	5.62275
ENSRNOG00000014199	ZNF703	zinc finger protein 703	0.383623	1.30461	3.65484	3.8762	0.00022504	0.00373353	0.108711		ENSRNOG00000000034	NUAK2	NUAK family kinase 2	-0.436183	-1.35302	2.72915	-3.65719	0.000470163	0.00482871	-0.35339
ENSRNOG00000016920	SPIRE2	spire type actin nucleation factor 2	0.38376	1.30474	3.50583	3.92328	0.000191464	0.00330743	0.270911		ENSRNOG00000017938	BTAF1	B-TFIID TATA-box binding protein associated factor 1	-0.436133	-1.35297	5.49262	-4.27394	5.55888e-05	0.00102678	1.3072
ENSRNOG00000020925	CCDC86	coiled-coil domain containing 86	0.383845	1.30481	3.6978	5.00733	3.53652e-06	0.00014819	4.04725		ENSRNOG00000020871	LTBP4	latent transforming growth factor beta binding protein 4	-0.435828	-1.35269	4.22693	-3.92209	0.000192247	0.00250622	0.25871
ENSRNOG00000006931	EEPD1	endonuclease/exonuclease/phosphatase family domain containing 1	0.384182	1.30512	3.98256	4.3776	3.81565e-05	0.00095321	1.72638		ENSRNOG00000017621	SPNS1	sphingolipid transporter 1 (putative)	-0.434844	-1.35176	5.02692	-4.14192	8.91468e-05	0.00142112	0.884697
ENSRNOG00000018812	RPP25	ribonuclease P and MRP subunit p25	0.386594	1.3073	2.65512	3.65397	0.000475197	0.00659218	-0.408471		ENSRNOG00000000567	UNC5B	unc-5 netrin receptor B	-0.434203	-1.35116	4.97629	-4.04774	0.000124256	0.00181509	0.581974
ENSRNOG00000001044	AIMP2	aminoacyl tRNA synthetase complex interacting multifunctional protein 2	0.388382	1.30892	4.22894	5.58207	3.5861e-07	2.17329e-05	6.19284		ENSRNOG00000014353	SYMPK	symplekin	-0.434058	-1.35103	6.12999	-5.53331	4.37063e-07	3.00879e-05	5.95949
ENSRNOG00000012623	ARF4	ADP ribosylation factor 4	0.388526	1.30906	6.73251	5.07321	2.73457e-06	0.000120799	4.07875		ENSRNOG00000001707	VWA5B2	von Willebrand factor A domain containing 5B2	-0.433266	-1.35029	3.74181	-3.84603	0.000249441	0.00298498	0.0761282
ENSRNOG00000003881	NIT1	nitrilase 1	0.389985	1.31038	5.27275	3.9969	0.000148395	0.00269052	0.300803		ENSRNOG00000018502	MON1A	MON1 homolog A, secretory trafficking associated	-0.432902	-1.34995	3.92894	-5.39503	7.63356e-07	4.39035e-05	5.56565
ENSRNOG00000012702	NFYA	nuclear transcription factor Y subunit alpha	0.390831	1.31115	2.40886	3.99582	0.000148953	0.00269524	0.668734		ENSRNOG00000036833	ZNF385A	zinc finger protein 385A	-0.432697	-1.34975	5.44569	-4.22069	6.73166e-05	0.00117252	1.14134
ENSRNOG00000006327	RCC2	regulator of chromosome condensation 2	0.391533	1.31179	4.95436	4.94102	4.57465e-06	0.000185336	3.6392		ENSRNOG00000001700	WHRN	whirlin	-0.432598	-1.34966	4.33688	-3.56447	0.000637411	0.00600789	-0.890415
ENSRNOG00000004284	BTG1	BTG anti-proliferation factor 1	0.391753	1.31199	5.99459	3.8145	0.000277642	0.00444046	-0.340326		ENSRNOG00000003109	BTBD17	BTB domain containing 17	-0.432524	-1.34959	3.36608	-3.49168	0.0008068	0.00720616	-0.938391
ENSRNOG00000048617	ENSA	endosulfine alpha	0.392534	1.3127	7.26507	5.20199	1.64739e-06	7.94758e-05	4.56744		ENSRNOG00000039852	CACTIN	cactin, spliceosome C complex subunit	-0.43218	-1.34927	3.50778	-4.08709	0.000108216	0.00163618	0.894229
ENSRNOG00000008224	JDP2	Jun dimerization protein 2	0.393996	1.31403	2.47908	3.54011	0.000689939	0.00868553	-0.751307		ENSRNOG00000042720	MRPL28	mitochondrial ribosomal protein L28	-0.431551	-1.34868	4.50722	-4.752	9.44661e-06	0.000282167	3.08463
ENSRNOG00000013286	PDCL3	phosducin like 3	0.394195	1.31421	4.753	6.75334	2.64796e-09	3.80734e-07	10.9246		ENSRNOG00000010794	DENND3	DENN domain containing 3	-0.430751	-1.34794	3.05705	-3.50654	0.000769071	0.00694532	-0.846041
ENSRNOG00000007923	CGREF1	cell growth regulator with EF-hand domain 1	0.394942	1.31489	4.9749	5.00609	3.55372e-06	0.000148487	3.89818		ENSRNOG00000003278	MAP3K14	mitogen-activated protein kinase kinase kinase 14	-0.429806	-1.34705	2.98395	-3.83583	0.000258253	0.0030743	0.156147
ENSRNOG00000020263	ATP1A3	ATPase Na+/K+ transporting subunit alpha 3	0.396557	1.31636	10.1734	4.33993	4.37707e-05	0.00105064	1.45495		ENSRNOG00000008471	KIF21B	kinesin family member 21B	-0.429654	-1.34691	5.33351	-4.37207	3.89352e-05	0.000787618	1.67561
ENSRNOG00000019318	SYT3	synaptotagmin 3	0.397053	1.31682	4.51059	4.05114	0.000122784	0.00232099	0.548376		ENSRNOG00000022540	TREX1	three prime repair exonuclease 1	-0.428105	-1.34547	3.17271	-3.69426	0.000415761	0.00442172	-0.308244
ENSRNOG00000007604	IGSF8	immunoglobulin superfamily member 8	0.398031	1.31771	5.73244	4.48058	2.61373e-05	0.0007067	1.91948		ENSRNOG00000015085	DMPK	dystrophia myotonica protein kinase	-0.427788	-1.34517	4.34203	-4.33316	4.48608e-05	0.000878409	1.62978
ENSRNOG00000002478	INSIG2	insulin induced gene 2	0.398198	1.31786	5.24818	5.59642	3.38282e-07	2.06718e-05	6.16132		ENSRNOG00000009446	RXRA	retinoid X receptor alpha	-0.427252	-1.34467	3.74695	-3.89866	0.000208375	0.0026528	0.263057
ENSRNOG00000016825	CD3EAP	CD3e molecule associated protein	0.398751	1.31837	2.86035	4.7278	1.03558e-05	0.000349145	3.13208		ENSRNOG00000025669	TMEM104	transmembrane protein 104	-0.426986	-1.34442	2.36575	-3.87872	0.000223104	0.00276355	0.365739
ENSRNOG00000001415	AP1S1	adaptor related protein complex 1 sigma 1 subunit	0.401306	1.3207	7.34197	6.63572	4.38234e-09	5.66978e-07	10.3546		ENSRNOG00000013945	ITPKC	inositol-trisphosphate 3-kinase C	-0.426894	-1.34434	3.57095	-4.71819	1.074e-05	0.000314177	3.04887
ENSRNOG00000002721	NDUFB4	NADH:ubiquinone oxidoreductase subunit B4	0.402477	1.32178	3.93879	4.13581	9.10995e-05	0.00188977	0.879532		ENSRNOG00000047307	CNTFR	ciliary neurotrophic factor receptor	-0.42673	-1.34418	5.44746	-5.16007	1.94403e-06	8.58768e-05	4.5399
ENSRNOG00000017786	ACTA1	actin, alpha 1, skeletal muscle	0.402842	1.32211	2.94447	3.63141	0.000511905	0.00697209	-0.572797		ENSRNOG00000024603	RPS15	ribosomal protein S15	-0.426502	-1.34397	7.28354	-4.15159	8.61399e-05	0.0013898	0.862163
ENSRNOG00000009360	SH3BP1	SH3 domain binding protein 1	0.403632	1.32283	3.4665	3.65361	0.000475762	0.00659218	-0.5633		ENSRNOG00000001418	ZNHIT1	zinc finger HIT-type containing 1	-0.42633	-1.34381	3.41959	-4.19605	7.3521e-05	0.00125337	1.26922
ENSRNOG00000025634	ZFHX2	zinc finger homeobox 2	0.403943	1.32312	5.17624	4.17933	7.80436e-05	0.00167093	0.916313		ENSRNOG00000031420	HYAL2	hyaluronoglucosaminidase 2	-0.426283	-1.34377	3.98662	-3.62438	0.000523889	0.00523034	-0.633293
ENSRNOG00000015691	FAM212B	family with sequence similarity 212 member B	0.404709	1.32382	7.03147	4.69052	1.19258e-05	0.000387812	2.65426		ENSRNOG00000012794	GRHPR	glyoxylate and hydroxypyruvate reductase	-0.425908	-1.34342	3.6966	-4.26955	5.64756e-05	0.00103825	1.4942
ENSRNOG00000019598	VEGFA	vascular endothelial growth factor A	0.406295	1.32528	6.28274	4.11398	9.84211e-05	0.002002	0.637218		ENSRNOG00000008140	RPL15	ribosomal protein L15	-0.425217	-1.34277	6.4203	-5.55364	4.02493e-07	2.82438e-05	6.03517
ENSRNOG00000016446	GPR45	G protein-coupled receptor 45	0.406396	1.32537	3.07379	4.07852	0.000111529	0.0021926	0.864817		ENSRNOG00000047656	GAA	glucosidase alpha, acid	-0.424974	-1.34255	7.81307	-4.1618	8.30701e-05	0.00135669	0.900078
ENSRNOG00000012026	PSMC2	proteasome 26S subunit, ATPase 2	0.409825	1.32852	6.85871	6.79128	2.24988e-09	3.34723e-07	11.0106		ENSRNOG00000012108	THSD1	thrombospondin type 1 domain containing 1	-0.424887	-1.34247	3.96102	-3.37852	0.00115695	0.0094508	-1.36744
ENSRNOG00000020882	SHKBP1	SH3KBP1 binding protein 1	0.410274	1.32894	2.90837	4.18955	7.52497e-05	0.00162655	1.21755		ENSRNOG00000007939	NAPRT	nicotinate phosphoribosyltransferase	-0.424756	-1.34235	3.41536	-3.41033	0.00104623	0.00877704	-1.17479
ENSRNOG00000010298	XBP1	X-box binding protein 1	0.410611	1.32925	6.4379	5.99602	6.52839e-08	5.20415e-06	7.72049		ENSRNOG00000020590	ADAM15	ADAM metallopeptidase domain 15	-0.424234	-1.34186	5.54723	-6.57832	5.59987e-09	1.2635e-06	10.2197
ENSRNOG00000020867	NUMBL	NUMB like, endocytic adaptor protein	0.411799	1.33034	5.40586	4.76327	9.05008e-06	0.000319828	2.96274		ENSRNOG00000001091	HIP1R	huntingtin interacting protein 1 related	-0.423814	-1.34147	5.88942	-4.77753	8.57158e-06	0.000263545	3.09017
ENSRNOG00000032878	CXXC5	CXXC finger protein 5	0.412747	1.33122	3.96553	3.80026	0.000291355	0.00458908	-0.214563		ENSRNOG00000004793	NCLN	nicalin	-0.422365	-1.34012	5.29943	-3.80598	0.00028577	0.0033173	-0.225118
ENSRNOG00000020361	IP6K2	inositol hexakisphosphate kinase 2	0.412875	1.33134	5.64966	6.34989	1.47818e-08	1.5485e-06	9.19062		ENSRNOG00000018971	MOB3A	MOB kinase activator 3A	-0.422036	-1.33982	4.1977	-5.11589	2.31313e-06	9.74839e-05	4.4654
ENSRNOG00000000918	ZBED5	zinc finger BED-type containing 5	0.41345	1.33187	2.58824	4.04041	0.000127487	0.00239401	0.798005		ENSRNOG00000014969	LZTS2	leucine zipper tumor suppressor 2	-0.422028	-1.33981	4.7648	-4.26881	5.66254e-05	0.00103938	1.35449
ENSRNOG00000040201	Atp6ap1l	ATPase, H+ transporting, lysosomal accessory protein 1-like	0.413464	1.33188	5.0809	3.88214	0.000220512	0.00367085	-0.0601145		ENSRNOG00000007610	GDF11	growth differentiation factor 11	-0.421863	-1.33966	2.97954	-3.86173	0.00023644	0.00288009	0.258711
ENSRNOG00000005076	BCORL1	BCL6 corepressor like 1	0.41379	1.33218	4.66492	5.31819	1.03819e-06	5.47703e-05	5.11247		ENSRNOG00000011885	RHPN2	rhophilin Rho GTPase binding protein 2	-0.421695	-1.3395	3.93008	-3.92328	0.000191464	0.00250269	0.319417
ENSRNOG00000016596	HSPA4	heat shock protein family A (Hsp70) member 4	0.414097	1.33246	8.01208	6.60617	4.97219e-09	6.12791e-07	10.2334		ENSRNOG00000019459	OAZ1	ornithine decarboxylase antizyme 1	-0.421448	-1.33927	7.95403	-4.81689	7.37544e-06	0.000236692	3.21967
ENSRNOG00000016161	LMAN2	lectin, mannose binding 2	0.414187	1.33255	4.86643	6.1015	4.20363e-08	3.71388e-06	8.2097		ENSRNOG00000015886	CNNM4	cyclin and CBS domain divalent metal cation transport mediator 4	-0.421392	-1.33922	2.3721	-3.77623	0.000315971	0.00358691	0.042107
ENSRNOG00000009040	Gas2l1	growth arrest-specific 2 like 1	0.414749	1.33307	3.63315	4.16041	8.34798e-05	0.0017616	1.0122		ENSRNOG00000039858	MFSD12	major facilitator superfamily domain containing 12	-0.420788	-1.33866	2.76492	-3.62998	0.000514332	0.00515597	-0.468224
ENSRNOG00000010718	GPR153	G protein-coupled receptor 153	0.415889	1.33412	2.86147	3.79906	0.000292538	0.00459353	-0.0263963		ENSRNOG00000043212	DIP2A	disco interacting protein 2 homolog A	-0.420778	-1.33865	5.5595	-4.17068	8.04851e-05	0.00133123	0.964783
ENSRNOG00000028717	NDUFB7	NADH:ubiquinone oxidoreductase subunit B7	0.416393	1.33459	5.48827	3.70853	0.000396463	0.00581453	-0.654489		ENSRNOG00000005330	CREBBP	CREB binding protein	-0.420385	-1.33828	4.86859	-4.10432	0.000101836	0.00156226	0.782512
ENSRNOG00000017575	GINS2	GINS complex subunit 2	0.416767	1.33493	5.02343	5.94079	8.21294e-08	6.33953e-06	7.55177		ENSRNOG00000049604	MVK	mevalonate kinase	-0.419922	-1.33786	4.32608	-5.11744	2.29911e-06	9.74839e-05	4.45479
ENSRNOG00000012186	GOLPH3	golgi phosphoprotein 3	0.417228	1.33536	5.83127	5.17087	1.86293e-06	8.84198e-05	4.47379		ENSRNOG00000026643	CHORDC1	cysteine and histidine rich domain containing 1	-0.419801	-1.33774	4.94834	-3.64655	0.000486979	0.00494601	-0.701002
ENSRNOG00000019544	ZBTB2	zinc finger and BTB domain containing 2	0.41773	1.33582	3.43447	7.09153	6.16056e-10	1.29073e-07	12.4422		ENSRNOG00000014520	ING1	inhibitor of growth family member 1	-0.418409	-1.33645	3.10137	-5.34279	9.41021e-07	5.08549e-05	5.4359
ENSRNOG00000015886	CNNM4	cyclin and CBS domain divalent metal cation transport mediator 4	0.418153	1.33622	2.3721	3.67439	0.000444127	0.0063116	-0.338478		ENSRNOG00000049437	GPC1	glypican 1	-0.418247	-1.3363	6.33732	-4.28995	5.24648e-05	0.000980506	1.34161
ENSRNOG00000043077	ZFPM1	zinc finger protein, FOG family member 1	0.418953	1.33696	3.21456	4.07121	0.000114432	0.00222286	0.781396		ENSRNOG00000028956	MBD3	methyl-CpG binding domain protein 3	-0.417755	-1.33585	5.83944	-4.4613	2.80645e-05	0.00062743	1.95819
ENSRNOG00000004518	Cacnb1	calcium voltage-gated channel auxiliary subunit beta 1	0.419137	1.33713	6.93031	4.89197	5.52854e-06	0.000217961	3.39586		ENSRNOG00000014658	ZNF423	zinc finger protein 423	-0.41635	-1.33455	4.09619	-4.24599	6.1475e-05	0.00110176	1.37142
ENSRNOG00000001996	YTHDC1	YTH domain containing 1	0.419764	1.33771	5.9306	5.54908	4.10007e-07	2.44437e-05	5.93938		ENSRNOG00000019575	RELL2	RELT like 2	-0.416314	-1.33451	5.09241	-4.3134	4.81959e-05	0.000928716	1.47691
ENSRNOG00000019741	ISYNA1	inositol-3-phosphate synthase 1	0.419793	1.33774	5.38246	4.88043	5.7798e-06	0.000224845	3.38854		ENSRNOG00000012164	PLPPR2	phospholipid phosphatase related 2	-0.415972	-1.3342	4.23165	-3.54105	0.000687845	0.00636277	-0.94582
ENSRNOG00000009028	RNF126	ring finger protein 126	0.419876	1.33781	3.89858	3.48402	0.00082689	0.00977998	-1.17813		ENSRNOG00000014375	ADGRB2	adhesion G protein-coupled receptor B2	-0.41573	-1.33397	7.92912	-5.04276	3.08027e-06	0.000122759	4.06156
ENSRNOG00000002345	RASGEF1B	RasGEF domain family member 1B	0.420234	1.33814	3.81966	3.66139	0.000463676	0.00650743	-0.638376		ENSRNOG00000015033	Mxd4	Max dimerization protein 4	-0.41516	-1.33345	4.44292	-5.23463	1.44762e-06	6.99252e-05	4.90207
ENSRNOG00000017953	GFOD2	glucose-fructose oxidoreductase domain containing 2	0.421464	1.33929	2.94307	4.42268	3.23498e-05	0.000838238	2.04269		ENSRNOG00000016617	WWTR1	WW domain containing transcription regulator 1	-0.415042	-1.33334	2.6647	-3.70668	0.000398912	0.00427595	-0.195142
ENSRNOG00000010889	FBXW7	F-box and WD repeat domain containing 7	0.423483	1.34116	5.28491	4.22646	6.59404e-05	0.00146527	1.06854		ENSRNOG00000010237	MAP7D1	MAP7 domain containing 1	-0.414447	-1.33279	7.0943	-6.22607	2.49241e-08	3.4813e-06	8.73598
ENSRNOG00000019575	RELL2	RELT like 2	0.423775	1.34143	5.09241	4.34744	4.25918e-05	0.00102927	1.50117		ENSRNOG00000029500	TAPBP	TAP binding protein	-0.414445	-1.33279	2.80447	-3.48079	0.000835515	0.00739302	-0.883812
ENSRNOG00000021125	PRDX5	peroxiredoxin 5	0.424218	1.34185	6.53222	5.65923	2.61868e-07	1.6986e-05	6.36135		ENSRNOG00000020905	HDAC5	histone deacetylase 5	-0.414352	-1.3327	6.91558	-5.54187	4.22163e-07	2.9483e-05	5.98408
ENSRNOG00000019262	TRAK1	trafficking kinesin protein 1	0.425115	1.34268	7.03506	5.62523	3.00831e-07	1.88547e-05	6.2209		ENSRNOG00000017564	MIB2	mindbomb E3 ubiquitin protein ligase 2	-0.414097	-1.33246	5.5315	-4.61492	1.5851e-05	0.000412183	2.51619
ENSRNOG00000010959	KLHL25	kelch like family member 25	0.426173	1.34366	3.07697	3.89453	0.000211345	0.0035505	0.248823		ENSRNOG00000000528	FGD2	FYVE, RhoGEF and PH domain containing 2	-0.413796	-1.33219	2.38609	-3.43946	0.000953647	0.0081991	-0.952437
ENSRNOG00000008177	PIM2	Pim-2 proto-oncogene, serine/threonine kinase	0.42667	1.34413	4.88951	4.83122	6.98188e-06	0.000261215	3.26289		ENSRNOG00000000839	NFKBIL1	NFKB inhibitor like 1	-0.413582	-1.33199	2.37177	-3.58685	0.000592522	0.00571706	-0.508785
ENSRNOG00000001859	SDF2L1	stromal cell derived factor 2 like 1	0.428263	1.34561	3.05829	3.69922	0.00040895	0.00595597	-0.337433		ENSRNOG00000019915	XRCC1	X-ray repair cross complementing 1	-0.413552	-1.33196	4.94343	-4.40165	3.49432e-05	0.000724062	1.79497
ENSRNOG00000004139	NDEL1	nudE neurodevelopment protein 1 like 1	0.428918	1.34622	6.01567	5.59942	3.34175e-07	2.05925e-05	6.13619		ENSRNOG00000012804	C1QC	complement C1q C chain	-0.413381	-1.3318	4.32809	-3.58292	0.000600177	0.00574505	-0.812475
ENSRNOG00000027628	ELP5	elongator acetyltransferase complex subunit 5	0.430472	1.34767	4.40661	4.30075	5.04564e-05	0.00117459	1.40742		ENSRNOG00000021102	SCN1B	sodium voltage-gated channel beta subunit 1	-0.412164	-1.33068	6.93399	-3.96541	0.000165538	0.00224587	0.242241
ENSRNOG00000001647	ETS2	ETS proto-oncogene 2, transcription factor	0.432104	1.3492	5.87011	4.54216	2.08013e-05	0.000597307	2.14159		ENSRNOG00000016193	C19orf24	chromosome 19 open reading frame 24	-0.41187	-1.33041	2.01587	-3.55071	0.000666601	0.00621906	-0.590659
ENSRNOG00000010417	Nol4l	nucleolar protein 4-like	0.432339	1.34942	2.77243	3.71646	0.000386105	0.00570253	-0.284165		ENSRNOG00000014970	KIF17	kinesin family member 17	-0.411669	-1.33022	3.51474	-5.29605	1.13401e-06	5.75482e-05	5.18585
ENSRNOG00000010607	RNF208	ring finger protein 208	0.433025	1.35006	5.79795	3.83311	0.000260649	0.00422862	-0.273146		ENSRNOG00000004392	AATK	apoptosis associated tyrosine kinase	-0.411587	-1.33015	7.3171	-4.52825	2.19049e-05	0.000530178	2.17071
ENSRNOG00000026610	AKIRIN1	akirin 1	0.433762	1.35075	4.88751	5.09309	2.52967e-06	0.000112425	4.23703		ENSRNOG00000020525	COL5A3	collagen type V alpha 3 chain	-0.411397	-1.32997	4.58305	-3.9194	0.00019404	0.00251395	0.193809
ENSRNOG00000047686	POU3F1	POU class 3 homeobox 1	0.436169	1.35301	4.60808	3.77569	0.000316547	0.00486535	-0.333788		ENSRNOG00000011352	FURIN	furin, paired basic amino acid cleaving enzyme	-0.410781	-1.32941	5.19533	-5.44049	6.35869e-07	3.85357e-05	5.62465
ENSRNOG00000012311	SLC35D3	solute carrier family 35 member D3	0.437556	1.35431	4.70824	3.89943	0.000207821	0.00351546	0.0334753		ENSRNOG00000010652	DOCK6	dedicator of cytokinesis 6	-0.410355	-1.32901	3.56127	-4.51803	2.27523e-05	0.000543461	2.33236
ENSRNOG00000021110	MLLT11	myeloid/lymphoid or mixed-lineage leukemia; translocated to, 11	0.438404	1.3551	7.24336	5.97599	7.0957e-08	5.59303e-06	7.62958		ENSRNOG00000001304	BCR	BCR, RhoGEF and GTPase activating protein	-0.41017	-1.32884	6.93877	-4.19452	7.39252e-05	0.00125776	1.00963
ENSRNOG00000021048	LMTK3	lemur tyrosine kinase 3	0.439377	1.35602	5.40216	3.83867	0.000255765	0.00415399	-0.23685		ENSRNOG00000010905	DLX5	distal-less homeobox 5	-0.409524	-1.32825	3.61298	-3.378	0.00115883	0.0094508	-1.37247
ENSRNOG00000013895	NPDC1	neural proliferation, differentiation and control 1	0.439735	1.35636	6.75428	5.14607	2.05426e-06	9.59484e-05	4.35595		ENSRNOG00000001344	ALDH2	aldehyde dehydrogenase 2 family (mitochondrial)	-0.409432	-1.32816	6.21615	-4.40529	3.44808e-05	0.000719869	1.75097
ENSRNOG00000015514	BCAT1	branched chain amino acid transaminase 1	0.440901	1.35745	10.1424	6.49428	8.0109e-09	8.96854e-07	9.80109		ENSRNOG00000022771	ARHGAP23	Rho GTPase activating protein 23	-0.409263	-1.32801	5.98086	-4.47655	2.65288e-05	0.000600419	2.00555
ENSRNOG00000010067	LYPLA2	lysophospholipase II	0.440966	1.35751	4.88191	4.77608	8.61932e-06	0.000311118	3.0462		ENSRNOG00000029510	PLXNB1	plexin B1	-0.408804	-1.32758	7.0588	-4.93878	4.61436e-06	0.00016961	3.66923
ENSRNOG00000017621	SPNS1	sphingolipid transporter 1 (putative)	0.442169	1.35865	5.02692	4.17266	7.99199e-05	0.00170364	0.892361		ENSRNOG00000016272	EDF1	endothelial differentiation related factor 1	-0.40805	-1.32689	5.9424	-4.8329	6.937e-06	0.000226588	3.29257
ENSRNOG00000037229	GMPPB	GDP-mannose pyrophosphorylase B	0.44299	1.35942	3.56781	5.91929	8.97938e-08	6.71896e-06	7.59166		ENSRNOG00000019555	ARAP1	ArfGAP with RhoGAP domain, ankyrin repeat and PH domain 1	-0.407994	-1.32684	5.09587	-4.8094	7.59003e-06	0.000240529	3.2543
ENSRNOG00000019361	INPP5J	inositol polyphosphate-5-phosphatase J	0.443257	1.35967	4.75896	4.42922	3.1582e-05	0.000824166	1.81344		ENSRNOG00000009370	TBKBP1	TBK1 binding protein 1	-0.407417	-1.32631	5.07611	-3.83228	0.000261384	0.00309649	-0.123861
ENSRNOG00000045918	JARID2	jumonji and AT-rich interaction domain containing 2	0.443563	1.35996	4.66844	5.32341	1.01677e-06	5.38339e-05	5.11569		ENSRNOG00000019253	BCAR1	BCAR1, Cas family scaffolding protein	-0.407012	-1.32594	5.27608	-4.51565	2.29539e-05	0.000544878	2.16936
ENSRNOG00000043044	CNN2	calponin 2	0.44377	1.36015	1.85697	3.68663	0.000426441	0.00612555	-0.227004		ENSRNOG00000001404	Agfg2	ArfGAP with FG repeats 2	-0.406976	-1.3259	5.31495	-4.4136	3.34466e-05	0.00070904	1.8206
ENSRNOG00000019653	CSRNP2	cysteine and serine rich nuclear protein 2	0.443953	1.36033	4.6921	5.2733	1.24152e-06	6.29709e-05	4.9411		ENSRNOG00000036687	ALYREF	Aly/REF export factor	-0.406895	-1.32583	4.69866	-3.86611	0.000232929	0.00285373	0.00222931
ENSRNOG00000014890	Mrpl43	mitochondrial ribosomal protein L43	0.444558	1.3609	3.72085	4.07374	0.000113421	0.00221496	0.717898		ENSRNOG00000033663	P4HA2	prolyl 4-hydroxylase subunit alpha 2	-0.406685	-1.32564	3.58001	-4.15947	8.37616e-05	0.00136343	1.1321
ENSRNOG00000016573	DGAT2	diacylglycerol O-acyltransferase 2	0.444758	1.36109	6.41413	5.29666	1.13126e-06	5.86256e-05	4.93923		ENSRNOG00000016952	UQCR11	ubiquinol-cytochrome c reductase, complex III subunit XI	-0.406424	-1.3254	7.53537	-4.7933	8.07149e-06	0.000250924	3.1306
ENSRNOG00000050997	IFRD1	interferon related developmental regulator 1	0.446934	1.36314	5.35076	4.71108	1.10334e-05	0.000366931	2.7825		ENSRNOG00000012185	ZFYVE21	zinc finger FYVE-type containing 21	-0.406424	-1.3254	3.26019	-4.64188	1.4325e-05	0.000380598	2.84133
ENSRNOG00000007756	ATG101	autophagy related 101	0.44741	1.36359	4.12586	5.2128	1.57843e-06	7.64003e-05	4.77043		ENSRNOG00000003280	GRIN2C	glutamate ionotropic receptor NMDA type subunit 2C	-0.405686	-1.32472	6.27448	-4.66969	1.29011e-05	0.000353245	2.6899
ENSRNOG00000005058	LPCAT4	lysophosphatidylcholine acyltransferase 4	0.448081	1.36422	6.20989	5.05625	2.92219e-06	0.000127776	4.02442		ENSRNOG00000003463	SREBF1	sterol regulatory element binding transcription factor 1	-0.405497	-1.32455	5.97682	-4.21651	6.83335e-05	0.00118461	1.10559
ENSRNOG00000021269	CHGB	chromogranin B	0.448518	1.36464	8.13191	4.47715	2.64705e-05	0.000713633	1.88829		ENSRNOG00000048848	Ccdc9	coiled-coil domain containing 9	-0.405206	-1.32428	4.51573	-5.37797	8.17403e-07	4.64203e-05	5.44924
ENSRNOG00000043095	ETV3	ETS variant 3	0.450385	1.36641	2.43849	3.55815	0.000650666	0.00831967	-0.695633		ENSRNOG00000004346	NOTCH3	notch 3	-0.404118	-1.32328	4.90742	-3.46844	0.000869302	0.00762511	-1.24265
ENSRNOG00000017209	TUBB3	tubulin beta 3 class III	0.451365	1.36733	7.72443	4.5533	1.99564e-05	0.000583028	2.15814		ENSRNOG00000029644	CLEC2L	C-type lectin domain family 2 member L	-0.404027	-1.3232	5.21311	-4.32185	4.67412e-05	0.000906755	1.49454
ENSRNOG00000004624	RND3	Rho family GTPase 3	0.45201	1.36794	4.88199	3.98004	0.00015735	0.00280932	0.27239		ENSRNOG00000015084	NECAB2	N-terminal EF-hand calcium binding protein 2	-0.403434	-1.32265	7.00707	-4.34904	4.23437e-05	0.000842622	1.53998
ENSRNOG00000015631	IPPK	inositol-pentakisphosphate 2-kinase	0.452887	1.36878	3.14485	4.38618	3.69793e-05	0.000927073	1.87137		ENSRNOG00000021147	BAD	BCL2 associated agonist of cell death	-0.403086	-1.32233	4.11813	-4.9965	3.68874e-06	0.000143119	4.02586
ENSRNOG00000001426	PRKRIP1	PRKR interacting protein 1 (IL11 inducible)	0.453094	1.36897	3.91295	6.53321	6.78752e-09	8.02789e-07	10.076		ENSRNOG00000010489	SAMD4A	sterile alpha motif domain containing 4A	-0.403038	-1.32229	3.04807	-3.60097	0.000565752	0.00550951	-0.555431
ENSRNOG00000050841	ACHE	acetylcholinesterase (Cartwright blood group)	0.453339	1.36921	5.72221	4.12514	9.46105e-05	0.00193523	0.697121		ENSRNOG00000000417	NUMA1	nuclear mitotic apparatus protein 1	-0.401896	-1.32124	6.26659	-5.33107	9.86157e-07	5.24021e-05	5.16867
ENSRNOG00000013927	JAG2	jagged 2	0.45679	1.37248	3.73932	3.85495	0.000241977	0.00396518	-0.0114953		ENSRNOG00000019264	LTBR	lymphotoxin beta receptor	-0.4003	-1.31978	4.27673	-4.20134	7.21443e-05	0.00123606	1.18054
ENSRNOG00000001082	ABCB9	ATP binding cassette subfamily B member 9	0.457541	1.3732	3.56129	3.80754	0.000284265	0.00451682	-0.108359		ENSRNOG00000001450	NSUN5	NOP2/Sun RNA methyltransferase family member 5	-0.399453	-1.31901	2.89762	-3.96823	0.000163925	0.00223017	0.588081
ENSRNOG00000001173	CABP1	calcium binding protein 1	0.458947	1.37454	5.19977	4.21848	6.78535e-05	0.00149645	1.04948		ENSRNOG00000004072	MYO1C	myosin IC	-0.399277	-1.31885	4.27564	-4.06816	0.000115667	0.00172923	0.738339
ENSRNOG00000019738	GPR61	G protein-coupled receptor 61	0.460268	1.3758	3.24642	4.75584	9.30959e-06	0.000323541	3.19106		ENSRNOG00000018916	BCL7C	BCL tumor suppressor 7C	-0.399177	-1.31876	2.6263	-3.42043	0.00101319	0.00857442	-1.03765
ENSRNOG00000051006	UFSP1	UFM1 specific peptidase 1 (inactive)	0.461026	1.37652	3.5332	4.37474	3.85564e-05	0.000953978	1.77744		ENSRNOG00000001868	CRKL	CRK like proto-oncogene, adaptor protein	-0.39895	-1.31855	2.25487	-3.76953	0.000323181	0.00364878	0.0367425
ENSRNOG00000001229	COL18A1	collagen type XVIII alpha 1 chain	0.46441	1.37975	4.9689	3.94008	0.000180687	0.00314722	0.126065		ENSRNOG00000001439	Srrm3	serine/arginine repetitive matrix 3	-0.398589	-1.31822	2.23878	-3.48908	0.000813557	0.00724446	-0.803109
ENSRNOG00000018184	Tpm1	tropomyosin 1, alpha	0.464523	1.37986	6.89708	7.32429	2.24274e-10	5.87359e-08	13.2742		ENSRNOG00000018824	SLC7A5	solute carrier family 7 member 5	-0.398397	-1.31804	6.81302	-4.62795	1.50949e-05	0.000397454	2.52977
ENSRNOG00000003645	Hnrnpab	heterogeneous nuclear ribonucleoprotein A/B	0.464608	1.37994	1.94088	4.86005	6.25095e-06	0.000236352	3.6874		ENSRNOG00000014723	CBFA2T3	CBFA2/RUNX1 translocation partner 3	-0.397835	-1.31753	4.79389	-4.29368	5.1763e-05	0.000975697	1.45199
ENSRNOG00000019638	LMNA	lamin A/C	0.464942	1.38026	4.53669	4.23723	6.34389e-05	0.00142262	1.15932		ENSRNOG00000020358	PTOV1	prostate tumor overexpressed 1	-0.397809	-1.31751	6.64334	-4.43142	3.1328e-05	0.000675672	1.83116
ENSRNOG00000016204	LRRC24	leucine rich repeat containing 24	0.465727	1.38101	3.32327	3.8699	0.000229933	0.00379325	0.139445		ENSRNOG00000021198	HIST1H2BI	histone cluster 1 H2B family member i	-0.397459	-1.31719	4.53884	-3.95901	0.000169246	0.00227096	0.322398
ENSRNOG00000013529	STK4	serine/threonine kinase 4	0.467074	1.3823	5.54021	7.03303	7.93501e-10	1.59418e-07	12.0581		ENSRNOG00000000474	RGL2	ral guanine nucleotide dissociation stimulator like 2	-0.397364	-1.3171	4.39182	-4.22666	6.58932e-05	0.00115459	1.2464
ENSRNOG00000049683	SH3GL1	SH3 domain containing GRB2 like 1, endophilin A2	0.469993	1.3851	4.92519	4.75949	9.18139e-06	0.000322002	2.97589		ENSRNOG00000031643	DCHS1	dachsous cadherin-related 1	-0.396728	-1.31652	4.93562	-4.00054	0.000146523	0.00205244	0.437303
ENSRNOG00000009972	RARA	retinoic acid receptor alpha	0.470371	1.38547	2.17129	3.52092	0.000734176	0.00903308	-0.775431		ENSRNOG00000020134	UPF1	UPF1, RNA helicase and ATPase	-0.396493	-1.3163	5.63489	-4.88539	5.67044e-06	0.000192657	3.49383
ENSRNOG00000050090	SLC6A17	solute carrier family 6 member 17	0.472748	1.38775	8.04681	4.18349	7.68928e-05	0.00165596	0.866931		ENSRNOG00000001297	PRMT2	protein arginine methyltransferase 2	-0.396383	-1.3162	4.86253	-5.12856	2.20076e-06	9.46522e-05	4.45981
ENSRNOG00000008323	PITPNM3	PITPNM family member 3	0.474763	1.38969	4.50797	3.51893	0.000738923	0.00906866	-1.13756		ENSRNOG00000018553	PITPNM1	phosphatidylinositol transfer protein membrane associated 1	-0.395078	-1.31501	8.08299	-4.32033	4.70006e-05	0.000910583	1.44263
ENSRNOG00000011156	CLSTN3	calsyntenin 3	0.475123	1.39004	7.29078	4.16221	8.29473e-05	0.00175628	0.791338		ENSRNOG00000013383	TMUB1	transmembrane and ubiquitin like domain containing 1	-0.394361	-1.31436	4.25432	-4.4143	3.33602e-05	0.00070904	1.90607
ENSRNOG00000002343	UCHL1	ubiquitin C-terminal hydrolase L1	0.476661	1.39152	8.53469	5.64484	2.77708e-07	1.77081e-05	6.30578		ENSRNOG00000001239	DDT	D-dopachrome tautomerase	-0.394049	-1.31408	5.26537	-5.3504	9.1281e-07	5.00585e-05	5.28843
ENSRNOG00000013658	NEFL	neurofilament light	0.479604	1.39436	7.11021	4.85996	6.25288e-06	0.000236352	3.27688		ENSRNOG00000018390	PLD3	phospholipase D family member 3	-0.393995	-1.31403	7.02847	-3.72445	0.000375941	0.00409929	-0.533739
ENSRNOG00000014625	ATP5D	ATP synthase, H+ transporting, mitochondrial F1 complex, delta subunit	0.479647	1.3944	6.51382	4.32386	4.64017e-05	0.0010994	1.35227		ENSRNOG00000009760	PALM	paralemmin	-0.393426	-1.31351	7.82411	-4.30288	5.00681e-05	0.000952014	1.38057
ENSRNOG00000016258	ZNF516	zinc finger protein 516	0.481788	1.39647	2.79149	3.71029	0.000394143	0.00579208	-0.324089		ENSRNOG00000011967	NPHP4	nephrocystin 4	-0.393071	-1.31319	3.12437	-3.60216	0.000563554	0.0054954	-0.597799
ENSRNOG00000010872	CKB	creatine kinase B	0.481797	1.39648	9.47267	4.58834	1.75101e-05	0.00052516	2.31681		ENSRNOG00000006600	UNK	unkempt family zinc finger	-0.392674	-1.31282	2.80203	-4.12476	9.47363e-05	0.00148282	1.11176
ENSRNOG00000049580	GPR6	G protein-coupled receptor 6	0.482444	1.39711	5.89782	3.94931	0.000175018	0.00306303	0.101796		ENSRNOG00000020918	CCND1	cyclin D1	-0.392039	-1.31225	5.59987	-3.92223	0.000192158	0.00250622	0.134918
ENSRNOG00000013869	KCNJ4	potassium voltage-gated channel subfamily J member 4	0.482551	1.39721	5.98855	4.09839	0.000103988	0.00208221	0.593586		ENSRNOG00000006542	ATP6V0C	ATPase H+ transporting V0 subunit c	-0.391814	-1.31204	8.73839	-4.6777	1.2517e-05	0.000345064	2.72179
ENSRNOG00000014459	PHAX	phosphorylated adaptor for RNA export	0.482688	1.39735	4.8721	7.81079	2.6792e-11	1.40333e-08	15.4155		ENSRNOG00000050258	CCND3	cyclin D3	-0.391761	-1.31199	4.7454	-5.04994	2.99509e-06	0.000120676	4.17532
ENSRNOG00000022189	HTATIP2	HIV-1 Tat interactive protein 2	0.483471	1.3981	2.75393	4.92317	4.90147e-06	0.000196945	3.87161		ENSRNOG00000021671	RTL6	retrotransposon Gag like 6	-0.391653	-1.3119	3.28375	-3.69683	0.000412213	0.00439579	-0.346295
ENSRNOG00000014440	JOSD1	Josephin domain containing 1	0.484107	1.39872	6.4978	6.81253	2.0535e-09	3.26383e-07	11.1038		ENSRNOG00000016920	SPIRE2	spire type actin nucleation factor 2	-0.391462	-1.31172	3.50583	-4.07104	0.0001145	0.00171704	0.834548
ENSRNOG00000019698	SSBP4	single stranded DNA binding protein 4	0.485767	1.40033	5.50493	4.03745	0.000128814	0.00241129	0.401478		ENSRNOG00000014117	HMOX1	heme oxygenase 1	-0.391453	-1.31171	2.93247	-3.36659	0.00120127	0.0096908	-1.21712
ENSRNOG00000042833	Gm884	predicted gene 884	0.486852	1.40138	4.94433	5.25837	1.31745e-06	6.572e-05	4.86741		ENSRNOG00000018433	HPS6	HPS6, biogenesis of lysosomal organelles complex 2 subunit 3	-0.391354	-1.31162	3.05377	-4.26572	5.72598e-05	0.0010492	1.55255
ENSRNOG00000034240	BCOR	BCL6 corepressor	0.48736	1.40188	4.5603	6.3903	1.24569e-08	1.31433e-06	9.41557		ENSRNOG00000000786	RPP21	ribonuclease P/MRP subunit p21	-0.390668	-1.311	2.9699	-4.54223	2.07958e-05	0.000509168	2.51149
ENSRNOG00000008067	RCOR1	REST corepressor 1	0.488336	1.40283	1.86585	3.7842	0.000307599	0.00475369	0.0847069		ENSRNOG00000020828	PDE4A	phosphodiesterase 4A	-0.3905	-1.31085	4.33297	-4.00628	0.000143627	0.00201766	0.509869
ENSRNOG00000000175	MIER2	MIER family member 2	0.488611	1.40309	3.59508	4.43436	3.09914e-05	0.000816015	1.96108		ENSRNOG00000019741	ISYNA1	inositol-3-phosphate synthase 1	-0.390045	-1.31043	5.38246	-4.56666	1.89864e-05	0.000472914	2.33818
ENSRNOG00000029264	KCNN1	potassium calcium-activated channel subfamily N member 1	0.489	1.40347	2.31776	3.97698	0.000159029	0.00282705	0.594736		ENSRNOG00000017914	CAVIN3	caveolae associated protein 3	-0.389539	-1.30997	2.9413	-3.60643	0.000555711	0.0054479	-0.528106
ENSRNOG00000024809	NTMT1	N-terminal Xaa-Pro-Lys N-methyltransferase 1	0.489426	1.40389	3.26505	4.41684	3.30516e-05	0.000849096	1.96116		ENSRNOG00000024867	EME2	essential meiotic structure-specific endonuclease subunit 2	-0.389451	-1.30989	3.41361	-3.70689	0.000398638	0.00427595	-0.298156
ENSRNOG00000018949	DLK2	delta like non-canonical Notch ligand 2	0.490386	1.40482	2.82818	3.65073	0.000480304	0.00662666	-0.466707		ENSRNOG00000018326	PGLS	6-phosphogluconolactonase	-0.389374	-1.30983	3.37543	-3.48051	0.000836289	0.00739302	-0.989313
ENSRNOG00000016367	VASP	vasodilator-stimulated phosphoprotein	0.492998	1.40737	3.92034	5.04604	3.04112e-06	0.000131438	4.14729		ENSRNOG00000010588	TNS2	tensin 2	-0.389362	-1.30981	5.49973	-3.86046	0.000237465	0.00288374	-0.0454641
ENSRNOG00000021548	RASSF1	Ras association domain family member 1	0.494956	1.40928	3.35919	5.34289	9.40648e-07	4.99839e-05	5.36361		ENSRNOG00000019491	STARD10	StAR related lipid transfer domain containing 10	-0.389197	-1.30966	6.19751	-4.69108	1.19003e-05	0.000334991	2.76588
ENSRNOG00000018359	SMAD7	SMAD family member 7	0.496368	1.41066	5.02911	6.1634	3.24333e-08	2.99904e-06	8.45529		ENSRNOG00000045918	JARID2	jumonji and AT-rich interaction domain containing 2	-0.388953	-1.30944	4.66844	-4.73691	1.0004e-05	0.000297604	2.99223
ENSRNOG00000021085	Sf1	splicing factor 1	0.49701	1.41129	6.89278	6.60938	4.90453e-09	6.09575e-07	10.246		ENSRNOG00000019974	Uba52	ubiquitin A-52 residue ribosomal protein fusion product 1	-0.388525	-1.30905	8.12493	-3.85885	0.000238781	0.00288941	-0.101518
ENSRNOG00000010558	PPIF	peptidylprolyl isomerase F	0.498824	1.41306	4.12625	5.79981	1.47115e-07	1.04737e-05	7.06856		ENSRNOG00000000421	SKIV2L	Ski2 like RNA helicase	-0.387243	-1.30789	4.79663	-5.01358	3.4515e-06	0.000135347	4.01926
ENSRNOG00000012392	DNAJC2	DnaJ heat shock protein family (Hsp40) member C2	0.498917	1.41315	5.17941	6.34643	1.49991e-08	1.54913e-06	9.20396		ENSRNOG00000006049	RFX1	regulatory factor X1	-0.386812	-1.3075	3.50634	-3.67248	0.000446954	0.00465874	-0.429589
ENSRNOG00000010362	ANXA2	annexin A2	0.499772	1.41399	3.77003	4.20268	7.17994e-05	0.00156417	1.13712		ENSRNOG00000007756	ATG101	autophagy related 101	-0.386432	-1.30716	4.12586	-4.59807	1.68839e-05	0.000434421	2.56761
ENSRNOG00000029698	PIM3	Pim-3 proto-oncogene, serine/threonine kinase	0.500071	1.41428	4.86229	5.37698	8.2065e-07	4.4412e-05	5.3219		ENSRNOG00000001708	DVL3	dishevelled segment polarity protein 3	-0.386163	-1.30691	4.09145	-3.89935	0.00020788	0.0026488	0.195609
ENSRNOG00000030318	GPR83	G protein-coupled receptor 83	0.500135	1.41435	3.74034	4.66514	1.3124e-05	0.000415718	2.80153		ENSRNOG00000025923	LOC103693776	zinc finger MIZ domain-containing protein 2	-0.385697	-1.30649	7.67675	-5.05392	2.94892e-06	0.000119472	4.10142
ENSRNOG00000012658	PDLIM3	PDZ and LIM domain 3	0.50149	1.41568	2.42723	4.70088	1.14674e-05	0.000378074	3.09083		ENSRNOG00000050780	FPGS	folylpolyglutamate synthase	-0.385383	-1.30621	2.57427	-3.87698	0.000224438	0.00277176	0.351053
ENSRNOG00000021053	LSR	lipolysis stimulated lipoprotein receptor	0.502542	1.41671	3.97083	3.74976	0.000345391	0.00520072	-0.357321		ENSRNOG00000050946	FAM110A	family with sequence similarity 110 member A	-0.384012	-1.30497	2.83967	-4.16739	8.14348e-05	0.00133795	1.25251
ENSRNOG00000019509	FBXL15	F-box and leucine rich repeat protein 15	0.504516	1.41865	2.08544	4.49418	2.48551e-05	0.00068263	2.39771		ENSRNOG00000017949	MVB12A	multivesicular body subunit 12A	-0.383087	-1.30413	2.9937	-3.83798	0.000256366	0.00305431	0.168814
ENSRNOG00000033663	P4HA2	prolyl 4-hydroxylase subunit alpha 2	0.505501	1.41962	3.58001	5.01209	3.47167e-06	0.000146347	4.0982		ENSRNOG00000024456	RADIL	Rap associating with DIL domain	-0.382419	-1.30353	2.69651	-3.58747	0.000591318	0.00571296	-0.589
ENSRNOG00000034066	HSPA8	heat shock protein family A (Hsp70) member 8	0.507787	1.42187	8.94051	7.01433	8.60347e-10	1.70511e-07	11.962		ENSRNOG00000007925	PAK6	p21 (RAC1) activated kinase 6	-0.381729	-1.3029	6.03864	-4.5557	1.97788e-05	0.000487523	2.28476
ENSRNOG00000015401	MAPK4	mitogen-activated protein kinase 4	0.508818	1.42288	5.33902	4.45346	2.88878e-05	0.000773119	1.84347		ENSRNOG00000014199	ZNF703	zinc finger protein 703	-0.380944	-1.30219	3.65484	-3.92096	0.000193	0.00250712	0.333821
ENSRNOG00000049828	CRLF2	cytokine receptor-like factor 2	0.508913	1.42298	2.06874	3.62613	0.00052089	0.0070539	-0.454948		ENSRNOG00000001236	BRAT1	BRCA1 associated ATM activator 1	-0.380441	-1.30174	3.29898	-4.17825	7.83444e-05	0.00131197	1.22332
ENSRNOG00000021139	Esrra	estrogen related receptor, alpha	0.509121	1.42318	4.82168	4.90946	5.168e-06	0.000205962	3.54642		ENSRNOG00000023768	RUNDC1	RUN domain containing 1	-0.379771	-1.30114	4.06438	-4.7705	8.8043e-06	0.000269008	3.19406
ENSRNOG00000046280	TCEAL5	transcription elongation factor A like 5	0.510714	1.42476	2.22616	3.87581	0.000225339	0.00373427	0.320064		ENSRNOG00000024711	SDK2	sidekick cell adhesion molecule 2	-0.379213	-1.30063	3.15063	-3.84638	0.000249145	0.00298498	0.175959
ENSRNOG00000020937	UBTF	upstream binding transcription factor, RNA polymerase I	0.511154	1.42519	6.80612	7.51384	9.81727e-11	3.5995e-08	14.0875		ENSRNOG00000010718	GPR153	G protein-coupled receptor 153	-0.37917	-1.30059	2.86147	-3.54187	0.000686009	0.00635165	-0.744514
ENSRNOG00000020587	EFEMP2	EGF containing fibulin like extracellular matrix protein 2	0.513291	1.4273	2.86501	4.22111	6.72168e-05	0.00148688	1.32073		ENSRNOG00000005417	ZHX2	zinc fingers and homeoboxes 2	-0.378256	-1.29977	4.47221	-5.4477	6.17668e-07	3.77447e-05	5.717
ENSRNOG00000014021	MATN4	matrilin 4	0.514319	1.42832	1.46267	3.58048	0.00060498	0.00790788	-0.542274		ENSRNOG00000019361	INPP5J	inositol polyphosphate-5-phosphatase J	-0.377829	-1.29939	4.75896	-3.83913	0.000255368	0.00304635	-0.084501
ENSRNOG00000019980	TOMM20	translocase of outer mitochondrial membrane 20	0.515014	1.42901	7.11605	6.39278	1.23269e-08	1.31005e-06	9.34213		ENSRNOG00000024677	ARHGAP33	Rho GTPase activating protein 33	-0.377737	-1.2993	7.0465	-3.9768	0.000159129	0.00217096	0.279423
ENSRNOG00000011518	DUSP26	dual specificity phosphatase 26	0.517646	1.43162	5.93688	5.88582	1.03147e-07	7.52613e-06	7.2823		ENSRNOG00000007957	TSPOAP1	TSPO associated protein 1	-0.377322	-1.29893	7.36076	-4.62304	1.53759e-05	0.000403562	2.51012
ENSRNOG00000008000	SYT13	synaptotagmin 13	0.519376	1.43334	4.47577	3.89246	0.000212848	0.00357167	0.0259512		ENSRNOG00000042271	Ubb	ubiquitin B	-0.377049	-1.29868	8.91609	-4.97905	3.94764e-06	0.000150379	3.83476
ENSRNOG00000042960	RGCC	regulator of cell cycle	0.519728	1.43369	4.77263	5.1608	1.93842e-06	9.1118e-05	4.49291		ENSRNOG00000026238	C15orf59	chromosome 15 open reading frame 59	-0.376912	-1.29856	6.299	-4.48127	2.60699e-05	0.000593699	2.01432
ENSRNOG00000025806	PRR3	proline rich 3	0.519974	1.43393	5.42751	7.05714	7.14927e-10	1.45627e-07	12.1665		ENSRNOG00000024278	RBM42	RNA binding motif protein 42	-0.37662	-1.2983	5.00043	-4.58466	1.77528e-05	0.000448507	2.43717
ENSRNOG00000010165	TNFAIP2	TNF alpha induced protein 2	0.522841	1.43678	4.44367	4.04421	0.000125803	0.00236845	0.566733		ENSRNOG00000003336	MYBPH	myosin binding protein H	-0.376296	-1.298	3.41135	-4.6938	1.17788e-05	0.00033407	2.99286
ENSRNOG00000014970	KIF17	kinesin family member 17	0.523536	1.43747	3.51474	6.52859	6.92231e-09	8.12181e-07	10.0658		ENSRNOG00000007584	EHD4	EH domain containing 4	-0.375973	-1.29771	4.83606	-4.88141	5.75792e-06	0.000194575	3.52852
ENSRNOG00000012782	TMEM2	transmembrane protein 2	0.525344	1.43928	4.21144	4.98114	3.91563e-06	0.000160409	3.84877		ENSRNOG00000010473	CAND2	cullin associated and neddylation dissociated 2 (putative)	-0.375939	-1.29768	3.32337	-4.59636	1.69922e-05	0.00043644	2.66229
ENSRNOG00000013916	Nefm	neurofilament, medium polypeptide	0.52547	1.4394	6.07833	4.00189	0.000145839	0.00265699	0.280046		ENSRNOG00000019318	SYT3	synaptotagmin 3	-0.375792	-1.29755	4.51059	-3.88959	0.000214958	0.00271073	0.109394
ENSRNOG00000006542	ATP6V0C	ATPase H+ transporting V0 subunit c	0.527444	1.44137	8.73839	6.31366	1.72281e-08	1.74253e-06	9.02397		ENSRNOG00000047575	DHX34	DExH-box helicase 34	-0.375705	-1.29747	2.73119	-3.81309	0.000278968	0.00326003	0.122049
ENSRNOG00000021750	ID1	inhibitor of DNA binding 1, HLH protein	0.530096	1.44403	3.80136	3.78685	0.000304856	0.00473124	-0.211319		ENSRNOG00000001888	ARVCF	armadillo repeat gene deleted in velocardiofacial syndrome	-0.3754	-1.2972	4.552	-4.70734	1.11907e-05	0.000321179	2.92478
ENSRNOG00000047363	KCNK13	potassium two pore domain channel subfamily K member 13	0.532336	1.44627	2.26128	4.77243	8.73998e-06	0.000313393	3.35532		ENSRNOG00000019598	VEGFA	vascular endothelial growth factor A	-0.375189	-1.29701	6.28274	-3.8083	0.000283539	0.0033003	-0.260879
ENSRNOG00000013794	RBP1	retinol binding protein 1	0.532339	1.44627	3.10171	3.52438	0.000726005	0.00896047	-0.895346		ENSRNOG00000000816	PPP1R18	protein phosphatase 1 regulatory subunit 18	-0.373606	-1.29559	3.77119	-3.35473	0.0012469	0.00997127	-1.40478
ENSRNOG00000005615	GADD45A	growth arrest and DNA damage inducible alpha	0.532777	1.44671	3.22371	6.28972	1.90605e-08	1.88879e-06	9.12396		ENSRNOG00000049484	ATP9A	ATPase phospholipid transporting 9A (putative)	-0.373234	-1.29525	8.07088	-5.45923	5.89621e-07	3.68794e-05	5.66268
ENSRNOG00000045541	C16orf46	chromosome 16 open reading frame 46	0.533161	1.4471	0.695382	3.52574	0.000722817	0.00893078	-0.557018		ENSRNOG00000001426	PRKRIP1	PRKR interacting protein 1 (IL11 inducible)	-0.372828	-1.29489	3.91295	-5.51417	4.72295e-07	3.17738e-05	6.02008
ENSRNOG00000021102	SCN1B	sodium voltage-gated channel beta subunit 1	0.534001	1.44794	6.93399	5.12783	2.20713e-06	0.000101156	4.28576		ENSRNOG00000001861	YDJC	YdjC chitooligosaccharide deacetylase homolog	-0.372553	-1.29464	2.96637	-3.4237	0.00100274	0.00850066	-1.10238
ENSRNOG00000017456	VSTM2B	V-set and transmembrane domain containing 2B	0.534209	1.44815	3.10396	5.05237	2.96684e-06	0.000129115	4.29105		ENSRNOG00000017220	TCIRG1	T-cell immune regulator 1, ATPase H+ transporting V0 subunit a3	-0.372064	-1.2942	3.2713	-3.46467	0.000879858	0.00768095	-1.02397
ENSRNOG00000006589	MIF	macrophage migration inhibitory factor (glycosylation-inhibiting factor)	0.536623	1.45057	5.38533	4.09213	0.000106311	0.00210982	0.597086		ENSRNOG00000021548	RASSF1	Ras association domain family member 1	-0.372053	-1.29419	3.35919	-4.14622	8.7799e-05	0.00140882	1.1017
ENSRNOG00000042326	SMPDL3B	sphingomyelin phosphodiesterase acid like 3B	0.537382	1.45134	3.64633	4.32183	4.67455e-05	0.00110398	1.58525		ENSRNOG00000018372	CUL9	cullin 9	-0.371497	-1.29369	6.19083	-4.43561	3.08493e-05	0.000671269	1.85636
ENSRNOG00000008215	TRIM47	tripartite motif containing 47	0.538671	1.45263	2.52324	4.4124	3.35936e-05	0.000856842	2.05242		ENSRNOG00000048043	F2R	coagulation factor II thrombin receptor	-0.371465	-1.29367	2.84892	-3.41186	0.00104115	0.00874544	-1.13253
ENSRNOG00000020238	PLEKHH3	pleckstrin homology, MyTH4 and FERM domain containing H3	0.540008	1.45398	2.77574	4.05651	0.000120495	0.00228909	0.823661		ENSRNOG00000005058	LPCAT4	lysophosphatidylcholine acyltransferase 4	-0.371422	-1.29363	6.20989	-4.2082	7.03961e-05	0.00121462	1.06439
ENSRNOG00000009664	ANKRD42	ankyrin repeat domain 42	0.540913	1.45489	3.40256	6.03927	5.45191e-08	4.62183e-06	8.10452		ENSRNOG00000020495	EIF3K	eukaryotic translation initiation factor 3 subunit K	-0.371057	-1.2933	4.26822	-4.56427	1.91569e-05	0.000474586	2.44426
ENSRNOG00000031789	RANGAP1	Ran GTPase activating protein 1	0.541142	1.45512	7.35689	7.72853	3.84088e-11	1.87768e-08	15.0092		ENSRNOG00000018840	RNF40	ring finger protein 40	-0.37033	-1.29265	4.95029	-4.71643	1.08121e-05	0.000314624	2.91377
ENSRNOG00000047656	GAA	glucosidase alpha, acid	0.541811	1.4558	7.81307	5.31193	1.06448e-06	5.57557e-05	4.99334		ENSRNOG00000018363	HECTD3	HECT domain E3 ubiquitin protein ligase 3	-0.370277	-1.2926	3.11569	-3.73674	0.000360793	0.00396774	-0.175276
ENSRNOG00000013135	PTPN12	protein tyrosine phosphatase, non-receptor type 12	0.542956	1.45695	5.41751	7.84985	2.25774e-11	1.31377e-08	15.5593		ENSRNOG00000048736	MLLT1	MLLT1, super elongation complex subunit	-0.370235	-1.29256	6.39713	-5.16274	1.92368e-06	8.5493e-05	4.52198
ENSRNOG00000004259	DOHH	deoxyhypusine hydroxylase	0.543301	1.4573	3.96584	4.09869	0.000103879	0.00208221	0.762675		ENSRNOG00000000852	PRRC2A	proline rich coiled-coil 2A	-0.369722	-1.2921	8.54745	-4.91962	4.96927e-06	0.000177675	3.6051
ENSRNOG00000019937	KCNK1	potassium two pore domain channel subfamily K member 1	0.543872	1.45788	4.55561	5.28743	1.17364e-06	6.01842e-05	5.01495		ENSRNOG00000020063	NFKBIB	NFKB inhibitor beta	-0.369539	-1.29194	3.21002	-3.99759	0.000148035	0.00206113	0.624505
ENSRNOG00000019682	TIMM13	translocase of inner mitochondrial membrane 13	0.545077	1.4591	5.10293	4.02974	0.000132334	0.00245672	0.406019		ENSRNOG00000016587	NINJ1	ninjurin 1	-0.368961	-1.29142	3.55734	-3.51515	0.000748005	0.00681382	-0.922246
ENSRNOG00000014828	AVPI1	arginine vasopressin induced 1	0.548119	1.46218	2.73494	5.65826	2.62909e-07	1.6986e-05	6.64623		ENSRNOG00000015278	MYL12B	myosin light chain 12B	-0.368862	-1.29133	5.23458	-4.45403	2.88274e-05	0.000637681	1.96311
ENSRNOG00000025423	MAP3K13	mitogen-activated protein kinase kinase kinase 13	0.549181	1.46325	3.4577	3.78277	0.000309079	0.00477153	-0.188604		ENSRNOG00000000903	ASL	argininosuccinate lyase	-0.36838	-1.2909	3.34158	-3.85212	0.000244319	0.00293704	0.15637
ENSRNOG00000006000	CDK12	cyclin dependent kinase 12	0.550254	1.46434	4.81987	5.64165	2.81345e-07	1.78315e-05	6.36921		ENSRNOG00000000054	ABHD8	abhydrolase domain containing 8	-0.367863	-1.29044	6.84959	-3.52618	0.000721797	0.00663276	-1.14413
ENSRNOG00000037690	SERTAD3	SERTA domain containing 3	0.552285	1.46641	0.876542	3.59869	0.000569992	0.00759955	-0.367759		ENSRNOG00000017446	NDUFS8	NADH:ubiquinone oxidoreductase core subunit S8	-0.367361	-1.28999	5.38186	-4.48952	2.52872e-05	0.000577667	2.07248
ENSRNOG00000003496	TBC1D9	TBC1 domain family member 9	0.552699	1.46683	6.01965	5.31634	1.0459e-06	5.49792e-05	5.02325		ENSRNOG00000018576	RCAN3	RCAN family member 3	-0.366915	-1.28959	2.15734	-3.47037	0.000863937	0.00758259	-0.849595
ENSRNOG00000008401	CARD10	caspase recruitment domain family member 10	0.554009	1.46816	1.67392	3.70926	0.000395502	0.00580623	-0.130415		ENSRNOG00000005076	BCORL1	BCL6 corepressor like 1	-0.365618	-1.28843	4.66492	-4.77259	8.73478e-06	0.000267441	3.13871
ENSRNOG00000014909	SH2D5	SH2 domain containing 5	0.554923	1.46909	4.27029	3.68964	0.000422203	0.00608105	-0.611909		ENSRNOG00000014204	PACSIN3	protein kinase C and casein kinase substrate in neurons 3	-0.365484	-1.28831	4.5391	-4.11979	9.64164e-05	0.00150062	0.889305
ENSRNOG00000028436	RPRML	reprimo like	0.555677	1.46986	3.1587	4.72694	1.03897e-05	0.000349484	3.08889		ENSRNOG00000022173	GATAD2A	GATA zinc finger domain containing 2A	-0.363857	-1.28686	5.49336	-5.13465	2.14872e-06	9.32341e-05	4.44291
ENSRNOG00000019018	PLAT	plasminogen activator, tissue type	0.557091	1.4713	6.58046	5.14961	2.02581e-06	9.49219e-05	4.37448		ENSRNOG00000018462	RABEP2	rabaptin, RAB GTPase binding effector protein 2	-0.363524	-1.28657	3.15503	-3.67227	0.000447259	0.00465874	-0.370387
ENSRNOG00000009076	TTPAL	alpha tocopherol transfer protein like	0.560419	1.4747	5.84635	6.34694	1.49669e-08	1.54913e-06	9.1728		ENSRNOG00000019357	Tax1bp3	Tax1 binding protein 3	-0.362988	-1.28609	3.50305	-3.36197	0.00121883	0.00979471	-1.35147
ENSRNOG00000025142	MEX3B	mex-3 RNA binding family member B	0.562392	1.47672	2.4866	4.53792	2.1132e-05	0.000604137	2.46411		ENSRNOG00000001215	C21orf2	chromosome 21 open reading frame 2	-0.361785	-1.28501	4.48958	-4.22531	6.62117e-05	0.00115878	1.23369
ENSRNOG00000003278	MAP3K14	mitogen-activated protein kinase kinase kinase 14	0.56376	1.47812	2.98395	4.8753	5.89483e-06	0.00022811	3.66118		ENSRNOG00000040281	ZC3H10	zinc finger CCCH-type containing 10	-0.36158	-1.28483	3.51878	-4.89238	5.51969e-06	0.00018914	3.70903
ENSRNOG00000000007	GAD1	glutamate decarboxylase 1	0.565555	1.47996	9.00796	6.62615	4.56534e-09	5.82219e-07	10.3287		ENSRNOG00000011592	LRP10	LDL receptor related protein 10	-0.361169	-1.28447	5.24133	-4.33478	4.45979e-05	0.000875698	1.54204
ENSRNOG00000021015	SBSN	suprabasin	0.570885	1.48543	1.32012	3.70518	0.000400916	0.00587396	-0.113914		ENSRNOG00000000498	ANKS1A	ankyrin repeat and sterile alpha motif domain containing 1A	-0.360786	-1.28413	4.68801	-4.48988	2.52537e-05	0.000577667	2.13337
ENSRNOG00000008533	AGO2	argonaute 2, RISC catalytic component	0.571119	1.48568	4.14109	3.53567	0.000699944	0.00875886	-1.0621		ENSRNOG00000037909	PPM1F	protein phosphatase, Mg2+/Mn2+ dependent 1F	-0.360585	-1.28395	4.88106	-4.58749	1.75654e-05	0.000444929	2.46871
ENSRNOG00000047339	PJA1	praja ring finger ubiquitin ligase 1	0.571225	1.48578	7.48018	6.75396	2.64091e-09	3.80734e-07	10.8516		ENSRNOG00000008332	SMO	smoothened, frizzled class receptor	-0.360457	-1.28383	3.41398	-3.85911	0.000238568	0.00288941	0.178254
ENSRNOG00000050578	RHEB	Ras homolog enriched in brain	0.571241	1.4858	6.35419	7.98615	1.24203e-11	9.58719e-09	16.1265		ENSRNOG00000012324	Soga3	SOGA family member 3	-0.360349	-1.28374	3.83013	-3.61103	0.000547381	0.00539872	-0.694344
ENSRNOG00000010763	FAM181B	family with sequence similarity 181 member B	0.573468	1.4881	2.66083	4.32917	4.55163e-05	0.00108192	1.7526		ENSRNOG00000011315	MED16	mediator complex subunit 16	-0.359404	-1.2829	5.50126	-3.99848	0.00014758	0.00205937	0.391451
ENSRNOG00000032546	DOT1L	DOT1 like histone lysine methyltransferase	0.573614	1.48825	4.24056	4.16208	8.2988e-05	0.00175628	0.920314		ENSRNOG00000043304	APCDD1	APC down-regulated 1	-0.359118	-1.28264	3.64939	-3.68255	0.000432255	0.00456404	-0.437692
ENSRNOG00000008716	NEFH	neurofilament heavy	0.574631	1.4893	6.50109	3.64259	0.000493387	0.006788	-0.888484		ENSRNOG00000033426	CDC37	cell division cycle 37	-0.358838	-1.28239	6.7044	-4.64778	1.40107e-05	0.00037565	2.60204
ENSRNOG00000018681	Nes	nestin	0.574668	1.48933	1.3509	3.6363	0.000503737	0.00688518	-0.314964		ENSRNOG00000022171	DHX37	DEAH-box helicase 37	-0.358745	-1.28231	3.47811	-3.90883	0.00020122	0.00258415	0.314057
ENSRNOG00000007227	LOC102552549/Mien1	migration and invasion enhancer 1	0.575646	1.49034	1.99962	3.86375	0.000234814	0.00386075	0.282827		ENSRNOG00000020996	VPS51	VPS51, GARP complex subunit	-0.358538	-1.28213	5.0836	-4.29048	5.23647e-05	0.000980506	1.39495
ENSRNOG00000013945	ITPKC	inositol-trisphosphate 3-kinase C	0.576216	1.49093	3.57095	6.15441	3.36791e-08	3.06794e-06	8.54323		ENSRNOG00000013135	PTPN12	protein tyrosine phosphatase, non-receptor type 12	-0.358309	-1.28192	5.41751	-5.25356	1.34286e-06	6.60888e-05	4.88993
ENSRNOG00000026643	CHORDC1	cysteine and histidine rich domain containing 1	0.576986	1.49173	4.94834	4.90277	5.30308e-06	0.000210772	3.52359		ENSRNOG00000001880	Dgcr6	DiGeorge syndrome critical region gene 6	-0.358108	-1.28174	5.56073	-3.87064	0.000229357	0.00282314	-0.0284697
ENSRNOG00000010833	MTHFD2	methylenetetrahydrofolate dehydrogenase (NADP+ dependent) 2, methenyltetrahydrofolate cyclohydrolase	0.579602	1.49444	2.28169	5.09327	2.52788e-06	0.000112425	4.53303		ENSRNOG00000020543	NOSIP	nitric oxide synthase interacting protein	-0.357754	-1.28143	4.10891	-4.031	0.000131753	0.00189627	0.626287
ENSRNOG00000007582	ZSWIM4	zinc finger SWIM-type containing 4	0.584635	1.49966	3.63904	6.69976	3.33181e-09	4.52447e-07	10.7767		ENSRNOG00000034240	BCOR	BCL6 corepressor	-0.357399	-1.28111	4.5603	-4.78894	8.20679e-06	0.000253926	3.19571
ENSRNOG00000007377	SLIT3	slit guidance ligand 3	0.587374	1.50251	4.72819	4.40872	3.40501e-05	0.000866978	1.73906		ENSRNOG00000012420	BCL9L	B-cell CLL/lymphoma 9 like	-0.357333	-1.28106	5.43223	-3.87968	0.000222375	0.00275918	0.00604603
ENSRNOG00000042211	TMEM240	transmembrane protein 240	0.595635	1.51114	1.99638	4.29372	5.17548e-05	0.00119722	1.71284		ENSRNOG00000021103	NRXN2	neurexin 2	-0.356684	-1.28048	7.18645	-4.51916	2.26571e-05	0.000542956	2.13821
ENSRNOG00000028211	Akap17a	A-kinase anchoring protein 17A	0.595733	1.51124	4.89831	7.35489	1.96309e-10	5.53667e-08	13.4628		ENSRNOG00000021244	Hspa12b	heat shock protein family A (Hsp70) member 12B	-0.356084	-1.27995	4.40488	-3.89957	0.00020772	0.0026488	0.17664
ENSRNOG00000008054	IGSF9	immunoglobulin superfamily member 9	0.59587	1.51138	1.96373	4.40448	3.4583e-05	0.000875982	2.08648		ENSRNOG00000028946	CDC42EP4	CDC42 effector protein 4	-0.356058	-1.27992	7.08127	-4.96959	4.09518e-06	0.000154396	3.78474
ENSRNOG00000004305	ABL2	ABL proto-oncogene 2, non-receptor tyrosine kinase	0.600691	1.51644	3.96177	4.13288	9.20521e-05	0.00190146	0.871384		ENSRNOG00000017078	SELENON	selenoprotein N	-0.355856	-1.27974	3.9866	-4.75291	9.41394e-06	0.000282167	3.14421
ENSRNOG00000000250	JMJD6	arginine demethylase and lysine hydroxylase	0.600981	1.51675	3.59489	5.99692	6.50408e-08	5.20415e-06	7.9233		ENSRNOG00000015503	OTUD7A	OTU deubiquitinase 7A	-0.355594	-1.27951	3.82819	-4.30263	5.01128e-05	0.000952014	1.57084
ENSRNOG00000008187	UBASH3B	ubiquitin associated and SH3 domain containing B	0.602047	1.51787	3.11896	4.42182	3.24522e-05	0.000839406	2.0133		ENSRNOG00000017071	BABAM1	BRISC and BRCA1 A complex member 1	-0.354881	-1.27888	5.29485	-5.0369	3.15158e-06	0.000124585	4.08403
ENSRNOG00000004049	BAIAP2	BAI1 associated protein 2	0.602682	1.51854	6.9157	4.77087	8.7919e-06	0.000313728	2.94761		ENSRNOG00000011781	OPLAH	5-oxoprolinase (ATP-hydrolysing)	-0.354564	-1.2786	4.20683	-3.72749	0.000372134	0.00406988	-0.338242
ENSRNOG00000004168	SLC35E4	solute carrier family 35 member E4	0.603809	1.51972	5.05638	6.47908	8.54607e-09	9.4952e-07	9.75524		ENSRNOG00000021010	ARL2	ADP ribosylation factor like GTPase 2	-0.354353	-1.27841	5.41299	-4.36098	4.05425e-05	0.000813402	1.61961
ENSRNOG00000003334	KLHL21	kelch like family member 21	0.60897	1.52517	4.2127	6.21175	2.64712e-08	2.53743e-06	8.72936		ENSRNOG00000020138	SLC4A3	solute carrier family 4 member 3	-0.353788	-1.27791	6.55673	-4.19048	7.49991e-05	0.00127455	1.00049
ENSRNOG00000020038	CHPF	chondroitin polymerizing factor	0.609004	1.52521	6.14464	6.0026	6.35204e-08	5.20415e-06	7.74821		ENSRNOG00000019140	BANP	BTG3 associated nuclear protein	-0.353567	-1.27772	4.3878	-4.92431	4.87996e-06	0.000175847	3.74819
ENSRNOG00000001837	SST	somatostatin	0.60964	1.52588	5.99836	4.29645	5.12461e-05	0.0011892	1.27351		ENSRNOG00000013169	TRAF4	TNF receptor associated factor 4	-0.35356	-1.27771	3.38465	-3.7204	0.000381057	0.00413357	-0.289537
ENSRNOG00000038909	POU3F3	POU class 3 homeobox 3	0.613062	1.5295	2.47876	3.9108	0.000199862	0.00342385	0.334693		ENSRNOG00000010789	DUSP7	dual specificity phosphatase 7	-0.352286	-1.27658	4.26221	-4.66582	1.30907e-05	0.000356192	2.80146
ENSRNOG00000019356	LRFN4	leucine rich repeat and fibronectin type III domain containing 4	0.613677	1.53015	3.53604	4.37718	3.82148e-05	0.00095321	1.76421		ENSRNOG00000003228	MID1IP1	MID1 interacting protein 1	-0.352274	-1.27657	5.98136	-4.23868	6.31108e-05	0.00111785	1.17652
ENSRNOG00000017657	PHF23	PHD finger protein 23	0.618224	1.53498	4.85223	7.31049	2.38155e-10	6.0401e-08	13.2764		ENSRNOG00000004766	GLIS2	GLIS family zinc finger 2	-0.352266	-1.27656	3.61004	-3.78288	0.000308966	0.00351809	-0.085164
ENSRNOG00000019778	CAVIN1	caveolae associated protein 1	0.620906	1.53784	1.89887	4.19086	7.48979e-05	0.00162253	1.34679		ENSRNOG00000008898	TRMT44	tRNA methyltransferase 44 homolog (S. cerevisiae)	-0.35194	-1.27628	1.88047	-4.17562	7.90812e-05	0.00131497	1.37818
ENSRNOG00000017489	GSE1	Gse1 coiled-coil protein	0.62119	1.53814	4.00774	5.22708	1.49161e-06	7.29197e-05	4.81514		ENSRNOG00000016684	WNK2	WNK lysine deficient protein kinase 2	-0.351015	-1.27546	6.12622	-3.74033	0.000356482	0.003928	-0.468361
ENSRNOG00000014480	SYS1	SYS1, golgi trafficking protein	0.622515	1.53956	1.88293	4.60513	1.64434e-05	0.000501317	2.78549		ENSRNOG00000020225	DLGAP4	DLG associated protein 4	-0.349791	-1.27438	6.66552	-4.56465	1.91292e-05	0.000474586	2.30342
ENSRNOG00000019577	Adamts19	ADAM metallopeptidase with thrombospondin type 1 motif, 19	0.62354	1.54065	1.98724	3.97301	0.000161231	0.00285581	0.6449		ENSRNOG00000012323	CHERP	calcium homeostasis endoplasmic reticulum protein	-0.349641	-1.27424	5.21725	-5.08776	2.58316e-06	0.000107019	4.27447
ENSRNOG00000036687	ALYREF	Aly/REF export factor	0.623933	1.54107	4.69866	5.76498	1.69788e-07	1.19717e-05	6.86946		ENSRNOG00000020363	MED25	mediator complex subunit 25	-0.348967	-1.27365	5.20828	-4.65972	1.33951e-05	0.000361792	2.69297
ENSRNOG00000046283	TMEM41A	transmembrane protein 41A	0.623969	1.54111	5.65949	6.71647	3.10156e-09	4.33214e-07	10.7218		ENSRNOG00000021611	CLIP2	CAP-Gly domain containing linker protein 2	-0.348553	-1.27328	6.42004	-4.49078	2.517e-05	0.000577667	2.04605
ENSRNOG00000050806	SPTY2D1	SPT2 chromatin protein domain containing 1	0.624089	1.54124	2.32325	3.77176	0.000320767	0.0049055	-0.0395724		ENSRNOG00000006747	CC2D1A	coiled-coil and C2 domain containing 1A	-0.348541	-1.27327	4.5997	-3.95957	0.000168917	0.00227071	0.329
ENSRNOG00000018250	TNNI3	troponin I3, cardiac type	0.626762	1.5441	3.68962	4.33685	4.42632e-05	0.001059	1.65004		ENSRNOG00000033915	GPT	glutamic--pyruvic transaminase	-0.348531	-1.27326	4.33106	-3.75152	0.000343354	0.00382357	-0.275959
ENSRNOG00000009125	DIS3	DIS3 homolog, exosome endoribonuclease and 3'-5' exoribonuclease	0.627477	1.54486	3.69992	4.68601	1.21305e-05	0.000391863	2.84846		ENSRNOG00000018801	Klhdc4	kelch domain containing 4	-0.347636	-1.27247	4.12058	-4.62293	1.53819e-05	0.000403562	2.66858
ENSRNOG00000019704	RESP18	regulated endocrine specific protein 18	0.628055	1.54548	6.58636	7.9082	1.74823e-11	1.16543e-08	15.789		ENSRNOG00000007968	KIAA2013	KIAA2013	-0.346992	-1.27191	4.37244	-5.28016	1.20809e-06	6.00603e-05	5.07239
ENSRNOG00000019587	PTPRN	protein tyrosine phosphatase, receptor type N	0.629361	1.54688	8.79296	6.96298	1.07399e-09	2.04561e-07	11.7456		ENSRNOG00000017915	DVL2	dishevelled segment polarity protein 2	-0.346342	-1.27133	3.35355	-3.62026	0.000531044	0.00527255	-0.5784
ENSRNOG00000050735	Cd99	CD99 molecule (Xg blood group)	0.63447	1.55237	2.39696	3.7888	0.000302857	0.00471519	-0.0350854		ENSRNOG00000015187	ACOT8	acyl-CoA thioesterase 8	-0.346178	-1.27119	3.03354	-4.51844	2.2718e-05	0.000543461	2.41938
ENSRNOG00000009639	Zrsr1	zinc finger (CCCH type), RNA binding motif and serine/arginine rich 1	0.635829	1.55383	4.89277	6.89294	1.45272e-09	2.4774e-07	11.5068		ENSRNOG00000013954	ALPL	alkaline phosphatase, liver/bone/kidney	-0.345849	-1.2709	3.17178	-3.8316	0.00026199	0.00309867	0.123805
ENSRNOG00000046207	CBX4	chromobox 4	0.637021	1.55511	2.94198	5.18518	1.76062e-06	8.43833e-05	4.76444		ENSRNOG00000017780	AKR7A2	aldo-keto reductase family 7 member A2	-0.345691	-1.27076	3.81054	-4.34646	4.27427e-05	0.000847869	1.72838
ENSRNOG00000006420	Rbm38	RNA binding motif protein 38	0.637077	1.55517	1.43678	4.26732	5.69303e-05	0.00129448	1.68155		ENSRNOG00000013529	STK4	serine/threonine kinase 4	-0.345277	-1.27039	5.54021	-5.2493	1.36576e-06	6.69908e-05	4.86943
ENSRNOG00000001198	FAM222A	family with sequence similarity 222 member A	0.637331	1.55545	1.63686	3.67151	0.000448388	0.00634003	-0.26831		ENSRNOG00000001348	ERP29	endoplasmic reticulum protein 29	-0.344919	-1.27008	5.80989	-4.64667	1.40697e-05	0.000375857	2.61577
ENSRNOG00000010688	Nrgn	neurogranin	0.637754	1.55591	9.92179	5.93529	8.40268e-08	6.4478e-06	7.50349		ENSRNOG00000016603	RTN2	reticulon 2	-0.344824	-1.27	6.40428	-4.22471	6.63537e-05	0.00115988	1.1181
ENSRNOG00000015303	Fbll1	fibrillarin-like 1	0.638577	1.55679	3.37258	4.42869	3.16438e-05	0.000824311	1.96747		ENSRNOG00000015415	RHOQ	ras homolog family member Q	-0.34416	-1.26941	5.00526	-4.11091	9.94938e-05	0.00153759	0.793591
ENSRNOG00000020426	ERF	ETS2 repressor factor	0.639556	1.55785	4.72645	5.49345	5.13561e-07	2.97703e-05	5.77834		ENSRNOG00000027936	CCDC8	coiled-coil domain containing 8	-0.343446	-1.26878	2.10185	-3.61988	0.000531713	0.00527255	-0.37961
ENSRNOG00000028255	USP36	ubiquitin specific peptidase 36	0.639712	1.55802	4.53673	6.94207	1.17539e-09	2.15479e-07	11.7317		ENSRNOG00000007687	SEMA7A	semaphorin 7A (John Milton Hagen blood group)	-0.343263	-1.26862	6.80781	-4.09465	0.000105371	0.00160142	0.671939
ENSRNOG00000046155	C3orf62	chromosome 3 open reading frame 62	0.640713	1.5591	0.813475	4.1319	9.23723e-05	0.00190417	1.27825		ENSRNOG00000028501	ZC3H18	zinc finger CCCH-type containing 18	-0.343187	-1.26856	4.85964	-6.74998	2.68632e-09	7.43351e-07	10.9619
ENSRNOG00000003203	HEXIM1	hexamethylene bisacetamide inducible 1	0.640776	1.55917	5.16971	7.47473	1.16446e-10	3.88136e-08	13.9572		ENSRNOG00000012406	PCBP4	poly(rC) binding protein 4	-0.342862	-1.26827	6.65187	-4.09847	0.00010396	0.00158491	0.687282
ENSRNOG00000009140	C1QTNF4	C1q and TNF related 4	0.644049	1.56271	4.54105	4.28528	5.33581e-05	0.00122849	1.31023		ENSRNOG00000004217	STK10	serine/threonine kinase 10	-0.342281	-1.26776	3.52148	-3.49052	0.00080979	0.00722108	-0.975
ENSRNOG00000015518	RBP4	retinol binding protein 4	0.644829	1.56355	5.80454	6.05918	5.01715e-08	4.35393e-06	7.9911		ENSRNOG00000016655	PEX6	peroxisomal biogenesis factor 6	-0.341968	-1.26748	4.32082	-3.66202	0.000462707	0.00476792	-0.581122
ENSRNOG00000016486	NOP58	NOP58 ribonucleoprotein	0.646645	1.56552	4.96433	6.00238	6.35796e-08	5.20415e-06	7.80085		ENSRNOG00000008144	IRF1	interferon regulatory factor 1	-0.341853	-1.26738	2.77809	-3.86039	0.000237526	0.00288374	0.279122
ENSRNOG00000033473	RPL36	ribosomal protein L36	0.647377	1.56632	2.83711	3.54582	0.000677272	0.00856282	-0.861399		ENSRNOG00000016023	KANK1	KN motif and ankyrin repeat domains 1	-0.340973	-1.26661	5.60748	-4.00924	0.000142152	0.00200292	0.414535
ENSRNOG00000013480	ING2	inhibitor of growth family member 2	0.647727	1.5667	3.78762	6.08347	4.533e-08	3.9809e-06	8.25175		ENSRNOG00000010448	PTBP1	polypyrimidine tract binding protein 1	-0.340335	-1.26605	5.02378	-4.58172	1.79487e-05	0.000451519	2.43001
ENSRNOG00000021155	CTSK	cathepsin K	0.649118	1.56821	2.50702	6.79028	2.25949e-09	3.34723e-07	11.2072		ENSRNOG00000012357	UNC45A	unc-45 myosin chaperone A	-0.340334	-1.26605	5.28638	-4.75366	9.38713e-06	0.000282167	3.02632
ENSRNOG00000007152	BHLHE40	basic helix-loop-helix family member e40	0.654717	1.57431	5.53019	4.49716	2.4582e-05	0.000680227	1.99565		ENSRNOG00000020474	PIN1	peptidylprolyl cis/trans isomerase, NIMA-interacting 1	-0.339959	-1.26572	6.03701	-4.1577	8.42897e-05	0.00136695	0.897589
ENSRNOG00000019082	LOC103690016	serine/threonine-protein kinase SBK1	0.656701	1.57647	4.82466	6.78057	2.35579e-09	3.45501e-07	11.0303		ENSRNOG00000025584	AGAP2	ArfGAP with GTPase domain, ankyrin repeat and PH domain 2	-0.339258	-1.26511	10.4657	-3.94339	0.000178635	0.00237737	0.229597
ENSRNOG00000039832	GPR12	G protein-coupled receptor 12	0.657671	1.57753	3.79119	5.46633	5.72972e-07	3.26973e-05	5.77228		ENSRNOG00000003948	LLGL1	LLGL1, scribble cell polarity complex component	-0.339205	-1.26506	5.99598	-4.2629	5.78451e-05	0.00105386	1.25662
ENSRNOG00000030830	MEX3D	mex-3 RNA binding family member D	0.660169	1.58027	1.1462	3.90939	0.000200833	0.00342888	0.526849		ENSRNOG00000001442	POR	cytochrome p450 oxidoreductase	-0.339183	-1.26504	6.56572	-5.01289	3.46082e-06	0.00013535	3.94916
ENSRNOG00000018613	CRIP3	cysteine rich protein 3	0.662659	1.583	1.82702	4.33438	4.46636e-05	0.00106645	1.84427		ENSRNOG00000019228	PIK3R2	phosphoinositide-3-kinase regulatory subunit 2	-0.338865	-1.26476	7.10569	-4.99254	3.74598e-06	0.000143974	3.86998
ENSRNOG00000020942	PLEKHA4	pleckstrin homology domain containing A4	0.664728	1.58527	0.864725	4.17015	8.06363e-05	0.00171642	1.39576		ENSRNOG00000010235	PKIG	cAMP-dependent protein kinase inhibitor gamma	-0.338552	-1.26449	5.69541	-4.24019	6.27692e-05	0.0011145	1.19382
ENSRNOG00000010428	BAHD1	bromo adjacent homology domain containing 1	0.665247	1.58584	3.9226	6.06748	4.84608e-08	4.23051e-06	8.15766		ENSRNOG00000001149	PXN	paxillin	-0.33855	-1.26448	5.11421	-4.29676	5.11889e-05	0.000968692	1.4242
ENSRNOG00000032136	CDC42EP3	CDC42 effector protein 3	0.66544	1.58605	4.11375	7.36372	1.88906e-10	5.43233e-08	13.5477		ENSRNOG00000001417	PLOD3	procollagen-lysine,2-oxoglutarate 5-dioxygenase 3	-0.338124	-1.26411	4.71064	-4.45803	2.84056e-05	0.000631207	2.01303
ENSRNOG00000013623	AMER2	APC membrane recruitment protein 2	0.666701	1.58744	3.14248	6.24855	2.26725e-08	2.20208e-06	8.96003		ENSRNOG00000003207	Fmnl1	formin-like 1	-0.337812	-1.26384	6.7664	-4.49391	2.48794e-05	0.000575522	2.0506
ENSRNOG00000004563	SEC24A	SEC24 homolog A, COPII coat complex component	0.67172	1.59297	3.71792	4.11295	9.87772e-05	0.00200646	0.835058		ENSRNOG00000015974	TMEM208	transmembrane protein 208	-0.337261	-1.26336	4.02922	-4.70298	1.13766e-05	0.000323979	2.95975
ENSRNOG00000011026	IRF2BPL	interferon regulatory factor 2 binding protein like	0.672978	1.59436	4.08426	6.04243	5.38033e-08	4.62183e-06	8.0366		ENSRNOG00000008577	FBF1	Fas binding factor 1	-0.337028	-1.26315	4.95904	-4.52432	2.22271e-05	0.000535276	2.23389
ENSRNOG00000018557	CDH22	cadherin 22	0.675226	1.59685	3.41927	6.02916	5.68656e-08	4.76567e-06	8.04009		ENSRNOG00000017916	REXO1	RNA exonuclease 1 homolog	-0.336811	-1.26296	5.1973	-4.43954	3.04063e-05	0.000665581	1.91271
ENSRNOG00000007029	DNAJA1	DnaJ heat shock protein family (Hsp40) member A1	0.67564	1.59731	7.43222	6.95687	1.10271e-09	2.07338e-07	11.709		ENSRNOG00000017953	GFOD2	glucose-fructose oxidoreductase domain containing 2	-0.336194	-1.26242	2.94307	-3.64524	0.000489091	0.00495716	-0.44062
ENSRNOG00000005678	LAMB1	laminin subunit beta 1	0.678569	1.60055	4.29502	5.7169	2.06825e-07	1.41203e-05	6.70515		ENSRNOG00000013102	ENTPD2	ectonucleoside triphosphate diphosphohydrolase 2	-0.336141	-1.26238	5.28266	-3.74633	0.000349379	0.00387301	-0.399887
ENSRNOG00000000902	HSPH1	heat shock protein family H (Hsp110) member 1	0.679718	1.60183	8.45091	5.52685	4.48659e-07	2.64459e-05	5.83865		ENSRNOG00000010048	DCTN1	dynactin subunit 1	-0.336092	-1.26233	8.27289	-4.93204	4.73626e-06	0.000172791	3.64977
ENSRNOG00000043498	Sik2	salt-inducible kinase 2	0.681032	1.60329	6.55776	8.6697	6.17033e-13	8.22673e-10	19.0816		ENSRNOG00000027028	LAMTOR4	late endosomal/lysosomal adaptor, MAPK and MTOR activator 4	-0.3358	-1.26208	4.65991	-4.23385	6.42149e-05	0.00113194	1.25107
ENSRNOG00000008553	MTHFR	methylenetetrahydrofolate reductase	0.682962	1.60543	2.74186	4.74845	9.5748e-06	0.000331189	3.21138		ENSRNOG00000025634	ZFHX2	zinc finger homeobox 2	-0.335758	-1.26204	5.17624	-3.51439	0.000749844	0.00682633	-1.12491
ENSRNOG00000017938	BTAF1	B-TFIID TATA-box binding protein associated factor 1	0.687949	1.61099	5.49262	6.6344	4.40717e-09	5.66978e-07	10.3814		ENSRNOG00000029490	ZNF768	zinc finger protein 768	-0.335636	-1.26193	3.00302	-3.69752	0.000411268	0.00438986	-0.275993
ENSRNOG00000003329	PPM1D	protein phosphatase, Mg2+/Mn2+ dependent 1D	0.688497	1.6116	4.39951	5.71669	2.07e-07	1.41203e-05	6.70121		ENSRNOG00000020867	NUMBL	NUMB like, endocytic adaptor protein	-0.3353	-1.26164	5.40586	-3.91521	0.000196857	0.00254146	0.114667
ENSRNOG00000009531	COL9A3	collagen type IX alpha 3 chain	0.692672	1.61627	2.84887	4.48613	2.56058e-05	0.000695435	2.19238		ENSRNOG00000009183	SZRD1	SUZ RNA binding domain containing 1	-0.335015	-1.26139	5.96783	-5.34987	9.14747e-07	5.00585e-05	5.24971
ENSRNOG00000020254	PER2	period circadian clock 2	0.693475	1.61717	5.29743	5.92614	8.72794e-08	6.59814e-06	7.49148		ENSRNOG00000014161	RBM15B	RNA binding motif protein 15B	-0.33386	-1.26038	4.04036	-5.10698	2.39555e-06	0.000100381	4.43835
ENSRNOG00000018646	HBEGF	heparin binding EGF like growth factor	0.693845	1.61759	1.77593	4.80651	7.67409e-06	0.000283497	3.5202		ENSRNOG00000001409	GNB2	G protein subunit beta 2	-0.333575	-1.26013	7.45309	-4.06929	0.00011521	0.00172415	0.585888
ENSRNOG00000046112	DEDD2	death effector domain containing 2	0.697463	1.62165	0.620713	4.12227	9.55772e-05	0.00194956	1.24778		ENSRNOG00000012546	FRMPD1	FERM and PDZ domain containing 1	-0.333327	-1.25992	3.67702	-3.70954	0.000395123	0.00424222	-0.322635
ENSRNOG00000000639	ADO	2-aminoethanethiol dioxygenase	0.698074	1.62234	1.69105	4.73872	9.93553e-06	0.000339661	3.27604		ENSRNOG00000012622	MMP15	matrix metallopeptidase 15	-0.332852	-1.2595	5.75473	-4.42897	3.16116e-05	0.000678794	1.84744
ENSRNOG00000007126	GPR19	G protein-coupled receptor 19	0.710433	1.63629	3.27658	5.52666	4.49e-07	2.64459e-05	6.08839		ENSRNOG00000012874	RGMA	repulsive guidance molecule family member a	-0.332678	-1.25935	6.15271	-4.10188	0.000102717	0.00157249	0.710959
ENSRNOG00000018294	HSPA5	heat shock protein family A (Hsp70) member 5	0.711881	1.63794	8.36416	7.64335	5.57537e-11	2.40495e-08	14.6466		ENSRNOG00000020710	RAVER1	ribonucleoprotein, PTB binding 1	-0.331309	-1.25815	5.15972	-4.65593	1.35877e-05	0.000366319	2.68519
ENSRNOG00000024349	Cbarp	calcium channel, voltage-dependent, beta subunit associated regulatory protein	0.716678	1.64339	5.96014	4.81702	7.37184e-06	0.000275103	3.13043		ENSRNOG00000031789	RANGAP1	Ran GTPase activating protein 1	-0.330812	-1.25772	7.35689	-4.72693	1.039e-05	0.0003066	2.88692
ENSRNOG00000010905	DLX5	distal-less homeobox 5	0.720871	1.64818	3.61298	5.64102	2.82074e-07	1.78315e-05	6.48789		ENSRNOG00000008461	SMDT1	single-pass membrane protein with aspartate rich tail 1	-0.330257	-1.25724	3.67223	-3.78757	0.000304114	0.00347362	-0.099616
ENSRNOG00000030180	LRRC10B	leucine rich repeat containing 10B	0.727143	1.65536	2.93897	4.14656	8.76903e-05	0.00183724	1.04716		ENSRNOG00000009596	LOC103689945	zinc finger SWIM domain-containing protein 8-like	-0.32987	-1.2569	5.71246	-4.15332	8.56119e-05	0.00138433	0.894441
ENSRNOG00000019533	Klhl3	kelch-like family member 3	0.73452	1.66384	2.00335	4.86695	6.08722e-06	0.000232487	3.70165		ENSRNOG00000022623	TTLL12	tubulin tyrosine ligase like 12	-0.329594	-1.25666	3.29521	-3.96083	0.000168181	0.00226705	0.510435
ENSRNOG00000042855	AHDC1	AT-hook DNA binding motif containing 1	0.741536	1.67196	5.0993	7.3098	2.38869e-10	6.0401e-08	13.255		ENSRNOG00000001312	PDGFA	platelet derived growth factor subunit A	-0.329436	-1.25652	4.03899	-3.74818	0.000347225	0.00385497	-0.268001
ENSRNOG00000010574	PTPN1	protein tyrosine phosphatase, non-receptor type 1	0.742222	1.67275	5.4954	7.61933	6.19255e-11	2.52278e-08	14.5646		ENSRNOG00000015664	TMEM8B	transmembrane protein 8B	-0.329105	-1.25623	3.34971	-3.60232	0.000563255	0.0054954	-0.620629
ENSRNOG00000027722	H1FX	H1 histone family member X	0.743672	1.67443	0.970845	3.58221	0.000601577	0.00787041	-0.464765		ENSRNOG00000033791	APC2	APC2, WNT signaling pathway regulator	-0.329095	-1.25623	6.8721	-4.66889	1.29399e-05	0.000353402	2.67722
ENSRNOG00000013703	SIAH2	siah E3 ubiquitin protein ligase 2	0.746265	1.67744	3.45182	4.91282	5.10147e-06	0.000203864	3.72403		ENSRNOG00000010257	CUEDC1	CUE domain containing 1	-0.328573	-1.25577	4.13645	-4.27049	5.62833e-05	0.001037	1.42607
ENSRNOG00000049270	Ppp2r3d	protein phosphatase 2 (formerly 2A), regulatory subunit B'', delta	0.748506	1.68005	1.15903	3.88801	0.000216121	0.0036134	0.44186		ENSRNOG00000028641	BRPF3	bromodomain and PHD finger containing 3	-0.328535	-1.25574	4.3247	-3.73425	0.000363821	0.00399685	-0.343995
ENSRNOG00000033733	CCDC81	coiled-coil domain containing 81	0.751495	1.68354	0.955468	3.56262	0.000641251	0.00822079	-0.451547		ENSRNOG00000017553	MIEF1	mitochondrial elongation factor 1	-0.328321	-1.25555	3.17852	-4.75814	9.22869e-06	0.000278494	3.25588
ENSRNOG00000005108	WFS1	wolframin ER transmembrane glycoprotein	0.751649	1.68372	6.03614	4.48692	2.55311e-05	0.000694692	1.93589		ENSRNOG00000007784	BLOC1S1	biogenesis of lysosomal organelles complex 1 subunit 1	-0.328133	-1.25539	4.92029	-3.55203	0.000663742	0.00619729	-0.98441
ENSRNOG00000039861	C19orf71	chromosome 19 open reading frame 71	0.760276	1.69381	-0.156632	4.00771	0.000142911	0.00261338	0.862211		ENSRNOG00000020607	BCKDHA	branched chain keto acid dehydrogenase E1, alpha polypeptide	-0.328089	-1.25535	5.15977	-3.75542	0.000338882	0.00379309	-0.374041
ENSRNOG00000020142	GDF1	growth differentiation factor 1	0.763361	1.69744	2.56013	4.51345	2.31423e-05	0.000645255	2.35688		ENSRNOG00000006695	RBCK1	RANBP2-type and C3HC4-type zinc finger containing 1	-0.327691	-1.255	5.57882	-4.14545	8.80374e-05	0.0014111	0.877758
ENSRNOG00000025527	MTCL1	microtubule crosslinking factor 1	0.767743	1.7026	5.89079	5.91982	8.95935e-08	6.71896e-06	7.42019		ENSRNOG00000010217	PRRC2B	proline rich coiled-coil 2B	-0.327638	-1.25496	7.46854	-3.47201	0.000859394	0.00755175	-1.31005
ENSRNOG00000021338	TMEM132A	transmembrane protein 132A	0.769335	1.70448	7.04295	5.57399	3.7058e-07	2.22743e-05	6.01812		ENSRNOG00000027032	RHBDD3	rhomboid domain containing 3	-0.327488	-1.25483	3.22716	-3.96342	0.000166681	0.00224928	0.538067
ENSRNOG00000023465	C10orf10	chromosome 10 open reading frame 10	0.770919	1.70636	2.87397	3.99565	0.000149041	0.00269524	0.598678		ENSRNOG00000033556	SPEN	spen family transcriptional repressor	-0.327266	-1.25463	6.12284	-4.2395	6.29253e-05	0.00111592	1.17477
ENSRNOG00000026880	USP38	ubiquitin specific peptidase 38	0.774974	1.71116	4.26456	5.74973	1.80766e-07	1.26244e-05	6.83868		ENSRNOG00000017837	Znf48	zinc finger protein 48	-0.326985	-1.25439	3.19234	-3.37445	0.00117187	0.00950065	-1.29773
ENSRNOG00000016167	SPATA2L	spermatogenesis associated 2 like	0.775014	1.71121	6.45933	6.869	1.61052e-09	2.71493e-07	11.3442		ENSRNOG00000010890	BMP1	bone morphogenetic protein 1	-0.326111	-1.25363	4.53214	-4.19582	7.35817e-05	0.00125337	1.12375
ENSRNOG00000012122	Clvs2	clavesin 2	0.777342	1.71397	2.20511	4.29528	5.14639e-05	0.00119237	1.68957		ENSRNOG00000047625	ATG4D	autophagy related 4D cysteine peptidase	-0.325781	-1.25334	4.53876	-4.16728	8.14667e-05	0.00133795	1.03758
ENSRNOG00000009768	NPY	neuropeptide Y	0.781987	1.7195	1.31431	3.84994	0.000246141	0.00402441	0.314418		ENSRNOG00000011927	SDC3	syndecan 3	-0.32468	-1.25239	5.68518	-3.67426	0.000444323	0.00464609	-0.664063
ENSRNOG00000030034	SOX11	SRY-box 11	0.785685	1.72391	1.30045	4.33403	4.47203e-05	0.00106645	1.89309		ENSRNOG00000042274	FBXO31	F-box protein 31	-0.324276	-1.25204	5.23194	-4.94552	4.49567e-06	0.000166079	3.73773
ENSRNOG00000014900	CREM	cAMP responsive element modulator	0.787242	1.72577	4.07041	6.51843	7.22854e-09	8.34755e-07	9.99675		ENSRNOG00000019824	ELL	elongation factor for RNA polymerase II	-0.323964	-1.25176	3.70587	-4.01977	0.000137024	0.00195106	0.644136
ENSRNOG00000001193	HSF2BP	heat shock transcription factor 2 binding protein	0.787297	1.72584	0.138689	4.20236	7.18838e-05	0.00156417	1.49157		ENSRNOG00000006961	SNRPB	small nuclear ribonucleoprotein polypeptides B and B1	-0.323539	-1.2514	4.47996	-4.99538	3.70486e-06	0.000143365	3.98887
ENSRNOG00000017913	ATG16L1	autophagy related 16 like 1	0.796627	1.73703	6.0237	7.57082	7.65483e-11	2.87946e-08	14.3441		ENSRNOG00000017575	GINS2	GINS complex subunit 2	-0.323501	-1.25136	5.02343	-4.681	1.23622e-05	0.000343378	2.77931
ENSRNOG00000018911	PFKFB3	6-phosphofructo-2-kinase/fructose-2,6-biphosphatase 3	0.797137	1.73765	4.10126	5.65569	2.65678e-07	1.70896e-05	6.4823		ENSRNOG00000001156	MSI1	musashi RNA binding protein 1	-0.32318	-1.25109	3.53278	-4.17292	7.98456e-05	0.00132618	1.17774
ENSRNOG00000000503	PPARD	peroxisome proliferator activated receptor delta	0.801235	1.74259	4.58846	6.90592	1.3737e-09	2.39841e-07	11.5686		ENSRNOG00000039587	WDR13	WD repeat domain 13	-0.322828	-1.25078	5.48916	-3.59065	0.000585194	0.00566499	-0.90931
ENSRNOG00000014619	DHX38	DEAH-box helicase 38	0.803264	1.74504	5.16626	6.90085	1.40405e-09	2.42256e-07	11.5104		ENSRNOG00000028837	Myl6b	myosin, light chain 6B, alkali, smooth muscle and non-muscle	-0.322523	-1.25052	3.85903	-3.48994	0.000811326	0.00722899	-1.01493
ENSRNOG00000011387	TET3	tet methylcytosine dioxygenase 3	0.803659	1.74552	3.78738	5.43359	6.53774e-07	3.64572e-05	5.61633		ENSRNOG00000001163	SRSF9	serine and arginine rich splicing factor 9	-0.322247	-1.25028	3.01296	-3.39891	0.00108477	0.00899333	-1.17939
ENSRNOG00000006828	BAZ1A	bromodomain adjacent to zinc finger domain 1A	0.805462	1.74771	3.51422	6.61416	4.80534e-09	6.02352e-07	10.4372		ENSRNOG00000028356	CHCHD10	coiled-coil-helix-coiled-coil-helix domain containing 10	-0.322208	-1.25024	6.74822	-3.37698	0.00116259	0.00945678	-1.58913
ENSRNOG00000027014	Spata31d1d	spermatogenesis associated 31 subfamily D, member 1D	0.805701	1.74799	0.328907	3.92486	0.000190426	0.00329338	0.630256		ENSRNOG00000014137	FBLN1	fibulin 1	-0.321753	-1.24985	4.43958	-3.67656	0.000440941	0.00462247	-0.540611
ENSRNOG00000017002	ADRB1	adrenoceptor beta 1	0.806584	1.74907	0.0921535	3.58672	0.000592766	0.00778987	-0.359151		ENSRNOG00000000988	XAB2	XPA binding protein 2	-0.321408	-1.24955	4.62053	-4.03491	0.000129965	0.00187605	0.57831
ENSRNOG00000001825	PKP2	plakophilin 2	0.809266	1.75232	1.73541	4.88417	5.69718e-06	0.00022222	3.80661		ENSRNOG00000050834	FAM102A	family with sequence similarity 102 member A	-0.321093	-1.24928	3.55434	-3.38347	0.00113903	0.00934806	-1.3111
ENSRNOG00000042556	Bmyc	brain expressed myelocytomatosis oncogene	0.822551	1.76853	1.51117	4.75897	9.19944e-06	0.000322002	3.35782		ENSRNOG00000036894	Cisd3	CDGSH iron sulfur domain 3	-0.318442	-1.24698	2.9049	-3.36248	0.0012169	0.00978453	-1.23878
ENSRNOG00000018232	SRF	serum response factor	0.827479	1.77458	6.65547	7.96173	1.38243e-11	1.01374e-08	16.0179		ENSRNOG00000008065	WWC1	WW and C2 domain containing 1	-0.3183	-1.24686	6.26755	-4.49753	2.45483e-05	0.000570564	2.07425
ENSRNOG00000015393	SLC32A1	solute carrier family 32 member 1	0.839758	1.78975	6.72023	7.48372	1.11966e-10	3.81884e-08	13.9585		ENSRNOG00000006952	PREX1	phosphatidylinositol-3,4,5-trisphosphate dependent Rac exchange factor 1	-0.318289	-1.24685	6.78746	-4.43575	3.08337e-05	0.000671269	1.84562
ENSRNOG00000025059	NXPH4	neurexophilin 4	0.843407	1.79428	2.54963	5.47357	5.56484e-07	3.18805e-05	5.93298		ENSRNOG00000015277	SERF2	small EDRK-rich factor 2	-0.317537	-1.2462	6.67386	-4.08653	0.000108429	0.00163771	0.647034
ENSRNOG00000025350	PPP1R13L	protein phosphatase 1 regulatory subunit 13 like	0.844753	1.79596	0.306697	3.94134	0.000179907	0.00313736	0.68291		ENSRNOG00000016825	CD3EAP	CD3e molecule associated protein	-0.317209	-1.24592	2.86035	-3.8831	0.000219788	0.00274869	0.313507
ENSRNOG00000001277	MAFK	MAF bZIP transcription factor K	0.844774	1.79598	3.35837	5.96448	7.44349e-08	5.80671e-06	7.80511		ENSRNOG00000017516	BCL9	B-cell CLL/lymphoma 9	-0.31714	-1.24586	4.78391	-3.67939	0.000436822	0.00458646	-0.591851
ENSRNOG00000020298	BAG3	BCL2 associated athanogene 3	0.845587	1.797	4.37005	5.90795	9.41126e-08	6.97099e-06	7.47967		ENSRNOG00000000033	TMCC2	transmembrane and coiled-coil domain family 2	-0.317076	-1.2458	7.69337	-4.76027	9.15391e-06	0.000277378	3.00971
ENSRNOG00000038044	TSC22D2	TSC22 domain family member 2	0.846789	1.79849	3.73554	6.44536	9.86265e-09	1.07945e-06	9.72465		ENSRNOG00000020848	COQ8B	coenzyme Q8B	-0.316886	-1.24564	4.43976	-4.01922	0.00013729	0.00195295	0.535204
ENSRNOG00000012168	Fbxl21	F-box and leucine-rich repeat protein 21	0.84993	1.80241	2.83934	6.1053	4.13738e-08	3.68013e-06	8.40563		ENSRNOG00000025909	UQCC2	ubiquinol-cytochrome c reductase complex assembly factor 2	-0.316571	-1.24537	4.90435	-3.52244	0.000730566	0.00668402	-1.07402
ENSRNOG00000017333	SYT4	synaptotagmin 4	0.850892	1.80362	7.39993	5.69193	2.29101e-07	1.52727e-05	6.48689		ENSRNOG00000015229	ZC3H4	zinc finger CCCH-type containing 4	-0.316012	-1.24488	4.77358	-4.0661	0.000116506	0.00173647	0.659753
ENSRNOG00000004499	GPR135	G protein-coupled receptor 135	0.851315	1.80414	-0.450526	3.53829	0.00069403	0.00870713	-0.509561		ENSRNOG00000008487	AMOTL2	angiomotin like 2	-0.315496	-1.24444	4.92834	-4.16649	8.16951e-05	0.0013402	0.993854
ENSRNOG00000022701	CEACAM18	carcinoembryonic antigen related cell adhesion molecule 18	0.8538	1.80725	-0.186874	3.63051	0.000513427	0.00698413	-0.240093		ENSRNOG00000024567	C7orf26	chromosome 7 open reading frame 26	-0.315228	-1.24421	3.1189	-3.88226	0.000220417	0.00275296	0.266871
ENSRNOG00000027089	ELL2	elongation factor for RNA polymerase II 2	0.855126	1.80892	4.92969	7.60777	6.51372e-11	2.5819e-08	14.5391		ENSRNOG00000004595	POU6F1	POU class 6 homeobox 1	-0.315055	-1.24406	3.64474	-3.54624	0.000676347	0.00628999	-0.826387
ENSRNOG00000046863	C1QL2	complement C1q like 2	0.863705	1.81971	0.588606	3.90484	0.000204001	0.00347488	0.5651		ENSRNOG00000036688	ARHGDIA	Rho GDP dissociation inhibitor alpha	-0.314989	-1.244	8.52509	-5.036	3.16262e-06	0.000124685	4.04135
ENSRNOG00000014456	COQ10B	coenzyme Q10B	0.865104	1.82147	4.85612	6.12357	3.83264e-08	3.44844e-06	8.31553		ENSRNOG00000019804	B3GAT3	beta-1,3-glucuronyltransferase 3	-0.314971	-1.24399	6.30269	-4.02321	0.00013539	0.00193531	0.443641
ENSRNOG00000025679	STK40	serine/threonine kinase 40	0.866018	1.82263	5.5237	7.40389	1.58582e-10	4.84534e-08	13.6393		ENSRNOG00000014963	ADGRG1	adhesion G protein-coupled receptor G1	-0.314563	-1.24363	7.50593	-4.05107	0.000122817	0.00180124	0.524769
ENSRNOG00000009180	XKR7	XK related 7	0.866976	1.82384	0.557452	3.57862	0.000608662	0.00791173	-0.402363		ENSRNOG00000000431	ATF6B	activating transcription factor 6 beta	-0.31446	-1.24355	5.5435	-4.4386	3.05118e-05	0.000666894	1.88157
ENSRNOG00000028041	TNNT1	troponin T1, slow skeletal type	0.867567	1.82458	3.74288	5.61964	3.0776e-07	1.91255e-05	6.38593		ENSRNOG00000000464	RXRB	retinoid X receptor beta	-0.313871	-1.24304	5.5236	-3.79487	0.000296716	0.0034077	-0.274413
ENSRNOG00000016362	GPR4	G protein-coupled receptor 4	0.870058	1.82774	2.2474	5.1205	2.27167e-06	0.000103455	4.61928		ENSRNOG00000024452	CARMIL2	capping protein regulator and myosin 1 linker 2	-0.313597	-1.2428	5.26901	-3.98147	0.000156567	0.00214599	0.349926
ENSRNOG00000007483	CCNF	cyclin F	0.881396	1.84216	2.09949	5.60902	3.21375e-07	1.98873e-05	6.48446		ENSRNOG00000009910	SWAP70	SWAP switching B-cell complex subunit 70	-0.313526	-1.24274	5.34981	-3.9798	0.00015748	0.00215448	0.347137
ENSRNOG00000007285	TP53RK	TP53 regulating kinase	0.882134	1.8431	1.74056	4.72031	1.06541e-05	0.000357557	3.22024		ENSRNOG00000018958	Mt3	metallothionein 3	-0.313505	-1.24272	7.63105	-3.48166	0.000833193	0.00737899	-1.28147
ENSRNOG00000048291	TBCC	tubulin folding cofactor C	0.885589	1.84752	2.65383	7.09907	5.96267e-10	1.27961e-07	12.4869		ENSRNOG00000016630	TLN1	talin 1	-0.312163	-1.24157	6.56014	-3.81528	0.000276905	0.00323851	-0.239645
ENSRNOG00000014363	ARHGEF3	Rho guanine nucleotide exchange factor 3	0.889062	1.85197	5.99648	6.68013	3.62408e-09	4.83189e-07	10.561		ENSRNOG00000018359	SMAD7	SMAD family member 7	-0.310535	-1.24017	5.02911	-3.9337	0.000184709	0.00243764	0.195074
ENSRNOG00000019677	ARID3B	AT-rich interaction domain 3B	0.895045	1.85967	3.15929	5.68283	2.37784e-07	1.57798e-05	6.70615		ENSRNOG00000019930	RHOT2	ras homolog family member T2	-0.310519	-1.24015	5.65531	-3.93685	0.000182714	0.00241631	0.179409
ENSRNOG00000001086	VPS37B	VPS37B, ESCRT-I subunit	0.896066	1.86098	4.25831	6.58639	5.41035e-09	6.61235e-07	10.2495		ENSRNOG00000004518	Cacnb1	calcium voltage-gated channel auxiliary subunit beta 1	-0.310326	-1.23999	6.93031	-3.62689	0.000519585	0.00519798	-0.838496
ENSRNOG00000009267	B3GNT2	UDP-GlcNAc:betaGal beta-1,3-N-acetylglucosaminyltransferase 2	0.896638	1.86172	6.44387	6.33886	1.54874e-08	1.58838e-06	9.12572		ENSRNOG00000016879	LDLRAD4	low density lipoprotein receptor class A domain containing 4	-0.310236	-1.23991	3.23662	-3.70651	0.000399139	0.00427595	-0.299649
ENSRNOG00000013653	PDLIM7	PDZ and LIM domain 7	0.897237	1.8625	3.51773	5.98301	6.89166e-08	5.46341e-06	7.8468		ENSRNOG00000019850	SPEG	SPEG complex locus	-0.310086	-1.23978	6.81252	-5.11607	2.31156e-06	9.74839e-05	4.33757
ENSRNOG00000048088	MEST	mesoderm specific transcript	0.900836	1.86715	3.62267	5.70767	2.14794e-07	1.45787e-05	6.73405		ENSRNOG00000019639	PGPEP1	pyroglutamyl-peptidase I	-0.309844	-1.23957	3.68395	-3.58592	0.000594318	0.00572309	-0.738767
ENSRNOG00000005285	FBXO33	F-box protein 33	0.902393	1.86916	4.8585	7.1846	4.11525e-10	9.43035e-08	12.7446		ENSRNOG00000031387	Dazap1	DAZ associated protein 1	-0.309586	-1.23935	3.39784	-3.95965	0.000168873	0.00227071	0.472388
ENSRNOG00000003687	RGS2	regulator of G protein signaling 2	0.902973	1.86992	6.74849	7.86447	2.11758e-11	1.29402e-08	15.5982		ENSRNOG00000049471	STEAP3	STEAP3 metalloreductase	-0.309495	-1.23927	3.38219	-3.4497	0.000922988	0.00799088	-1.07777
ENSRNOG00000010883	PARD6B	par-6 family cell polarity regulator beta	0.914776	1.88528	2.47747	7.4947	1.06727e-10	3.76846e-08	14.1285		ENSRNOG00000037229	GMPPB	GDP-mannose pyrophosphorylase B	-0.309273	-1.23908	3.56781	-4.26384	5.76494e-05	0.0010516	1.45186
ENSRNOG00000006877	EFNB1	ephrin B1	0.915249	1.88589	3.34479	5.83749	1.25947e-07	9.05461e-06	7.29207		ENSRNOG00000012934	ARHGEF7	Rho guanine nucleotide exchange factor 7	-0.308654	-1.23855	6.34235	-5.07704	2.69386e-06	0.000110667	4.1936
ENSRNOG00000013042	HTR1B	5-hydroxytryptamine receptor 1B	0.916468	1.88749	4.17386	4.65811	1.34764e-05	0.000422318	2.65382		ENSRNOG00000013178	CMIP	c-Maf inducing protein	-0.308303	-1.23825	5.84889	-3.36926	0.00119122	0.00962025	-1.59588
ENSRNOG00000010694	TPBG	trophoblast glycoprotein	0.926062	1.90008	4.34186	7.07765	6.54192e-10	1.35132e-07	12.3029		ENSRNOG00000012630	RHOC	ras homolog family member C	-0.307778	-1.2378	5.17523	-3.61481	0.00054063	0.00533931	-0.813466
ENSRNOG00000011238	TIPARP	TCDD inducible poly(ADP-ribose) polymerase	0.930754	1.90627	3.76935	4.46346	2.7842e-05	0.000747858	2.06218		ENSRNOG00000018775	Cystm1	cysteine-rich transmembrane module containing 1	-0.307105	-1.23722	4.68023	-4.34622	4.27808e-05	0.000847869	1.64022
ENSRNOG00000027489	MN1	MN1 proto-oncogene, transcriptional regulator	0.93255	1.90865	4.53346	6.27408	2.036e-08	1.99067e-06	8.93207		ENSRNOG00000003232	SLC9A3R1	SLC9A3 regulator 1	-0.307043	-1.23717	5.53446	-3.59117	0.000584206	0.00565915	-0.896877
ENSRNOG00000009046	PHF13	PHD finger protein 13	0.94122	1.92015	3.92844	7.83414	2.41864e-11	1.31377e-08	15.5678		ENSRNOG00000025806	PRR3	proline rich 3	-0.307031	-1.23716	5.42751	-4.22961	6.51994e-05	0.0011438	1.15953
ENSRNOG00000014296	SYT10	synaptotagmin 10	0.94338	1.92303	2.58846	3.66444	0.000459015	0.0064482	-0.483053		ENSRNOG00000001396	MOSPD3	motile sperm domain containing 3	-0.306628	-1.23681	4.49288	-3.7132	0.000390333	0.00421238	-0.44339
ENSRNOG00000009253	IGSF9B	immunoglobulin superfamily member 9B	0.946695	1.92745	2.49708	5.29386	1.14396e-06	5.90751e-05	5.23563		ENSRNOG00000010161	MYO10	myosin X	-0.305907	-1.2362	6.35173	-3.81685	0.000275438	0.00322649	-0.228829
ENSRNOG00000008943	PENK	proenkephalin	0.947629	1.9287	10.5309	6.54814	6.36909e-09	7.59423e-07	10.0454		ENSRNOG00000019935	ARMC5	armadillo repeat containing 5	-0.305775	-1.23608	4.50154	-3.478	0.000843044	0.00743481	-1.1593
ENSRNOG00000049937	PDXK	pyridoxal kinase	0.948916	1.93042	4.78648	6.20541	2.71863e-08	2.58905e-06	8.63212		ENSRNOG00000017895	ENO1	enolase 1	-0.305486	-1.23583	8.32119	-4.26508	5.73929e-05	0.00104953	1.25575
ENSRNOG00000016326	CX3CL1	C-X3-C motif chemokine ligand 1	0.953225	1.9362	9.16153	7.64898	5.43965e-11	2.40495e-08	14.6821		ENSRNOG00000005041	Crip2	cysteine rich protein 2	-0.3053	-1.23568	6.82262	-3.93253	0.000185456	0.00244081	0.136064
ENSRNOG00000042496	Cyp4f16/Cyp4f37	cytochrome P450, family 4, subfamily f, polypeptide 16	0.955948	1.93985	1.586	3.62878	0.000516371	0.00699917	-0.33664		ENSRNOG00000011751	NCDN	neurochondrin	-0.304856	-1.2353	10.3136	-3.62048	0.000530655	0.00527255	-0.795025
ENSRNOG00000004757	TMEM158	transmembrane protein 158 (gene/pseudogene)	0.962025	1.94804	0.0782085	4.0333	0.000130697	0.0024325	0.9644		ENSRNOG00000011667	FASTK	Fas activated serine/threonine kinase	-0.303684	-1.23429	5.48952	-3.56814	0.000629834	0.00595177	-0.977669
ENSRNOG00000020938	Ppp1r15a	protein phosphatase 1, regulatory subunit 15A	0.96386	1.95052	4.63873	6.03187	5.62268e-08	4.7392e-06	7.96439		ENSRNOG00000029738	DIRAS1	DIRAS family GTPase 1	-0.302737	-1.23348	5.9866	-4.47154	2.70245e-05	0.000607984	1.98617
ENSRNOG00000008056	ANKRD9	ankyrin repeat domain 9	0.979343	1.97157	0.199979	4.32198	4.67203e-05	0.00110398	1.86439		ENSRNOG00000001237	CABIN1	calcineurin binding protein 1	-0.302684	-1.23344	5.47647	-3.67964	0.000436457	0.00458646	-0.634508
ENSRNOG00000006329	PELI1	pellino E3 ubiquitin protein ligase 1	0.986696	1.98164	4.32417	6.45389	9.51168e-09	1.04886e-06	9.70384		ENSRNOG00000021085	Sf1	splicing factor 1	-0.302676	-1.23343	6.89278	-4.03402	0.000130371	0.00188006	0.468437
ENSRNOG00000002930	PPL	periplakin	0.988127	1.98361	1.48561	5.24172	1.40748e-06	6.92687e-05	5.0944		ENSRNOG00000020016	LAMTOR1	late endosomal/lysosomal adaptor, MAPK and MTOR activator 1	-0.302482	-1.23326	4.13728	-3.44586	0.000934376	0.00807516	-1.20794
ENSRNOG00000002164	NMU	neuromedin U	0.988832	1.98458	0.0717739	4.05016	0.000123209	0.0023256	1.01645		ENSRNOG00000014629	LMO1	LIM domain only 1	-0.30183	-1.23271	3.31741	-3.3603	0.00122527	0.00983568	-1.34498
ENSRNOG00000021824	DNAJB1	DnaJ heat shock protein family (Hsp40) member B1	0.989493	1.98549	5.86376	7.21858	3.55087e-10	8.53721e-08	12.8442		ENSRNOG00000014287	STK11	serine/threonine kinase 11	-0.301555	-1.23247	6.5499	-3.55386	0.000659795	0.0061831	-1.05818
ENSRNOG00000002122	LRRC8C	leucine rich repeat containing 8 family member C	0.997375	1.99636	4.00818	7.33754	2.11707e-10	5.74982e-08	13.4421		ENSRNOG00000019730	INPPL1	inositol polyphosphate phosphatase like 1	-0.301521	-1.23244	5.67359	-5.23432	1.44942e-06	6.99252e-05	4.81139
ENSRNOG00000016299	KLF4	Kruppel like factor 4	0.998096	1.99736	3.34761	4.73468	1.00891e-05	0.000342517	3.133		ENSRNOG00000028341	ALKBH5	alkB homolog 5, RNA demethylase	-0.301328	-1.23228	3.77929	-4.37824	3.80674e-05	0.000775411	1.83779
ENSRNOG00000024310	KCNF1	potassium voltage-gated channel modifier subfamily F member 1	0.999264	1.99898	4.17207	5.24247	1.40331e-06	6.92687e-05	4.85863		ENSRNOG00000047023	ALDH1L1	aldehyde dehydrogenase 1 family member L1	-0.301068	-1.23206	4.62287	-3.69571	0.000413752	0.00440355	-0.506171
ENSRNOG00000014231	PNOC	prepronociceptin	1.00445	2.00618	1.07217	3.97053	0.000162626	0.00287704	0.760849		ENSRNOG00000029826	CEP164	centrosomal protein 164	-0.30079	-1.23182	3.36114	-3.54442	0.000680359	0.0063153	-0.786303
ENSRNOG00000024461	MARCH11	membrane associated ring-CH-type finger 11	1.00838	2.01165	1.89113	5.77209	1.64897e-07	1.1683e-05	7.12207		ENSRNOG00000048915	TWF2	twinfilin actin binding protein 2	-0.299763	-1.23094	3.87988	-3.39275	0.00110611	0.00911875	-1.32983
ENSRNOG00000017746	PARD6A	par-6 family cell polarity regulator alpha	1.01851	2.02582	3.03051	7.67796	4.79221e-11	2.19633e-08	14.9186		ENSRNOG00000025832	ZER1	zyg-11 related cell cycle regulator	-0.298942	-1.23024	7.24147	-4.00763	0.000142949	0.00201006	0.380404
ENSRNOG00000019568	JUND	JunD proto-oncogene, AP-1 transcription factor subunit	1.03321	2.04657	2.52306	5.42173	6.85708e-07	3.80931e-05	5.70756		ENSRNOG00000032293	POLG	DNA polymerase gamma, catalytic subunit	-0.298741	-1.23007	4.794	-4.49139	2.51126e-05	0.000577667	2.11664
ENSRNOG00000018895	MCHR1	melanin concentrating hormone receptor 1	1.03342	2.04687	3.03068	5.92762	8.67442e-08	6.59166e-06	7.69287		ENSRNOG00000025053	LRP1	LDL receptor related protein 1	-0.297568	-1.22907	9.27257	-4.1328	9.20776e-05	0.00145049	0.821865
ENSRNOG00000046700	METTL27	methyltransferase like 27	1.03381	2.04742	-0.381595	3.77564	0.000316597	0.00486535	0.161792		ENSRNOG00000020383	DAPK3	death associated protein kinase 3	-0.295806	-1.22757	4.02894	-3.95545	0.000171345	0.00229499	0.392797
ENSRNOG00000019176	KCNE5	potassium voltage-gated channel subfamily E regulatory subunit 5	1.05074	2.07159	-0.748677	4.0288	0.000132773	0.00246175	0.920536		ENSRNOG00000013287	SALL2	spalt like transcription factor 2	-0.295278	-1.22712	6.30761	-5.24759	1.37507e-06	6.72228e-05	4.84478
ENSRNOG00000011668	NFIL3	nuclear factor, interleukin 3 regulated	1.05443	2.0769	3.14655	5.70221	2.19658e-07	1.47776e-05	6.78317		ENSRNOG00000013201	TEX264	testis expressed 264	-0.294676	-1.22661	5.29327	-3.71496	0.000388046	0.00419387	-0.510143
ENSRNOG00000000956	RASL11A	RAS like family 11 member A	1.08015	2.11426	0.318077	4.07905	0.000111322	0.00219147	1.11043		ENSRNOG00000014689	ZBTB4	zinc finger and BTB domain containing 4	-0.294641	-1.22658	5.98401	-4.02452	0.000134772	0.00192835	0.45827
ENSRNOG00000004091	CWC25	CWC25 spliceosome associated protein homolog	1.0851	2.12153	4.14567	5.99599	6.52914e-08	5.20415e-06	7.84043		ENSRNOG00000013737	BCAR3	breast cancer anti-estrogen resistance 3	-0.294162	-1.22617	5.2709	-3.53469	0.000702172	0.00648901	-1.05583
ENSRNOG00000008785	KLF5	Kruppel like factor 5	1.08544	2.12202	3.00416	6.43104	1.04804e-08	1.13019e-06	9.72311		ENSRNOG00000006787	DHCR24	24-dehydrocholesterol reductase	-0.293761	-1.22583	5.32224	-3.38714	0.00112591	0.00925591	-1.52982
ENSRNOG00000000502	DEF6	DEF6, guanine nucleotide exchange factor	1.09869	2.1416	-2.11465	3.5971	0.000572973	0.00761851	-0.576507		ENSRNOG00000045926	LRRC45	leucine rich repeat containing 45	-0.293604	-1.2257	4.62259	-4.14429	8.84001e-05	0.00141228	0.949019
ENSRNOG00000004229	TAC3	tachykinin 3	1.10221	2.14683	4.56736	6.56885	5.83071e-09	7.00928e-07	10.1479		ENSRNOG00000017824	NCOA5	nuclear receptor coactivator 5	-0.293178	-1.22534	5.4284	-4.52809	2.19186e-05	0.000530178	2.20813
ENSRNOG00000007329	FRMD6	FERM domain containing 6	1.11157	2.1608	3.67564	6.65043	4.11521e-09	5.38872e-07	10.5563		ENSRNOG00000021125	PRDX5	peroxiredoxin 5	-0.293077	-1.22525	6.53222	-3.92137	0.000192729	0.00250712	0.101401
ENSRNOG00000002667	LAMC2	laminin subunit gamma 2	1.11737	2.16952	0.979806	5.36413	8.64023e-07	4.65874e-05	5.53386		ENSRNOG00000019073	IKBKB	inhibitor of nuclear factor kappa B kinase subunit beta	-0.292871	-1.22508	4.44327	-5.52509	4.51873e-07	3.0824e-05	6.01764
ENSRNOG00000007387	PER1	period circadian clock 1	1.12372	2.17908	6.08523	6.99133	9.50253e-10	1.83374e-07	11.866		ENSRNOG00000019968	TRIM8	tripartite motif containing 8	-0.292698	-1.22493	6.27339	-4.51681	2.28556e-05	0.000544157	2.14187
ENSRNOG00000028187	SP9	Sp9 transcription factor	1.1292	2.18737	-0.778481	5.26609	1.27763e-06	6.43906e-05	4.87062		ENSRNOG00000025689	ABHD1	abhydrolase domain containing 1	-0.29263	-1.22487	3.9424	-3.57882	0.000608261	0.00580401	-0.770008
ENSRNOG00000006789	DDIT3	DNA damage inducible transcript 3	1.14002	2.20385	4.44323	6.04052	5.42344e-08	4.62183e-06	8.01521		ENSRNOG00000027569	TRAPPC9	trafficking protein particle complex 9	-0.288984	-1.22178	5.23386	-4.0599	0.00011907	0.00175859	0.605564
ENSRNOG00000008415	NAB2	NGFI-A binding protein 2	1.1444	2.21054	5.17004	7.62333	6.08545e-11	2.52278e-08	14.6045		ENSRNOG00000021691	CCDC92	coiled-coil domain containing 92	-0.288409	-1.22129	6.11804	-4.09047	0.000106934	0.00162014	0.671669
ENSRNOG00000047647	IL2RA	interleukin 2 receptor subunit alpha	1.14997	2.2191	-0.745854	3.57922	0.000607475	0.00791173	-0.481349		ENSRNOG00000031208	MGAT1	mannosyl (alpha-1,3-)-glycoprotein beta-1,2-N-acetylglucosaminyltransferase	-0.288051	-1.22099	5.45952	-4.73602	1.00379e-05	0.000298006	2.95901
ENSRNOG00000023546	HSPB1	heat shock protein family B (small) member 1	1.15417	2.22556	1.95132	4.737	1.00007e-05	0.000341094	3.26326		ENSRNOG00000012808	TMEM259	transmembrane protein 259	-0.287956	-1.22091	5.03799	-3.99559	0.00014907	0.00206935	0.404962
ENSRNOG00000050404	PMEPA1	prostate transmembrane protein, androgen induced 1	1.16449	2.24155	4.24966	7.28914	2.61329e-10	6.49602e-08	13.1937		ENSRNOG00000048190	RGMB	repulsive guidance molecule family member b	-0.286923	-1.22004	3.76082	-3.71391	0.000389413	0.00420555	-0.349586
ENSRNOG00000006950	PADI3	peptidyl arginine deiminase 3	1.16669	2.24497	-1.63279	4.34706	4.26507e-05	0.00102927	1.47358		ENSRNOG00000013895	NPDC1	neural proliferation, differentiation and control 1	-0.286917	-1.22003	6.75428	-3.36515	0.00120673	0.00972943	-1.62602
ENSRNOG00000023446	KIAA1107	KIAA1107	1.1706	2.25105	6.57379	6.50136	7.77337e-09	8.76956e-07	9.79838		ENSRNOG00000014241	ECE1	endothelin converting enzyme 1	-0.283501	-1.21714	5.99504	-4.57645	1.83054e-05	0.000458919	2.36003
ENSRNOG00000014205	KLF2	Kruppel like factor 2	1.17681	2.26076	0.313775	3.72311	0.000377625	0.00561688	0.032715		ENSRNOG00000038001	Slc25a1	solute carrier family 25 (mitochondrial carrier, citrate transporter), member 1	-0.283473	-1.21712	5.22841	-3.53439	0.000702841	0.0064911	-1.07101
ENSRNOG00000020061	TMEM198	transmembrane protein 198	1.18298	2.27046	3.33732	7.42397	1.45293e-10	4.53377e-08	13.8404		ENSRNOG00000016220	RPL12	ribosomal protein L12	-0.282261	-1.2161	7.13432	-3.49585	0.000796032	0.0071448	-1.2383
ENSRNOG00000006753	TGM3	transglutaminase 3	1.18549	2.27441	0.400785	5.66483	2.55946e-07	1.66832e-05	6.65025		ENSRNOG00000016818	FGFR3	fibroblast growth factor receptor 3	-0.282001	-1.21588	6.46947	-3.72483	0.000375462	0.00409712	-0.525678
ENSRNOG00000039876	HNRNPA0	heterogeneous nuclear ribonucleoprotein A0	1.19354	2.28714	0.895714	4.77796	8.55765e-06	0.000309893	3.43689		ENSRNOG00000011573	CSAD	cysteine sulfinic acid decarboxylase	-0.281684	-1.21561	4.92995	-3.66932	0.000451659	0.00468129	-0.624184
ENSRNOG00000003251	B3GALT2	beta-1,3-galactosyltransferase 2	1.2248	2.33724	3.49612	5.38099	8.07563e-07	4.38656e-05	5.49361		ENSRNOG00000019973	ARL3	ADP ribosylation factor like GTPase 3	-0.281562	-1.21551	6.81887	-4.12902	9.33178e-05	0.00146588	0.788402
ENSRNOG00000008706	TBX3	T-box 3	1.23313	2.35077	1.03635	6.30966	1.75212e-08	1.76004e-06	9.11929		ENSRNOG00000047134	GTF2F1	general transcription factor IIF subunit 1	-0.279956	-1.21416	5.82434	-4.27319	5.57386e-05	0.00102825	1.30125
ENSRNOG00000021447	PRR7	proline rich 7, synaptic	1.25074	2.37964	1.34378	6.83376	1.8743e-09	3.05427e-07	11.3389		ENSRNOG00000019674	Mfsd13a	major facilitator superfamily domain containing 13A	-0.279861	-1.21408	4.16239	-4.17727	7.86168e-05	0.00131321	1.10026
ENSRNOG00000046871	2310039H08Rik	RIKEN cDNA 2310039H08 gene	1.2744	2.41898	-1.45586	4.50938	2.34945e-05	0.000653834	2.15925		ENSRNOG00000000851	BAG6	BCL2 associated athanogene 6	-0.279059	-1.2134	7.27646	-4.64857	1.3969e-05	0.000375219	2.60221
ENSRNOG00000030160	Zfp819	zinc finger protein 819	1.28582	2.43821	0.388693	4.30891	4.8987e-05	0.00114584	1.84353		ENSRNOG00000009355	OGFR	opioid growth factor receptor	-0.278637	-1.21305	5.62045	-3.70592	0.000399921	0.00427808	-0.565005
ENSRNOG00000010060	PANX1	pannexin 1	1.28812	2.44209	4.43065	8.25021	3.8966e-12	3.36162e-09	17.326		ENSRNOG00000012184	URGCP	upregulator of cell proliferation	-0.278448	-1.21289	5.4007	-4.11008	9.97848e-05	0.00154047	0.764439
ENSRNOG00000018420	SLC22A7	solute carrier family 22 member 7	1.2912	2.44731	-2.19202	3.48606	0.000821495	0.00973186	-0.780137		ENSRNOG00000019552	LSM7	LSM7 homolog, U6 small nuclear RNA and mRNA degradation associated	-0.278261	-1.21273	3.93657	-3.86121	0.000236858	0.0028804	0.0893282
ENSRNOG00000026293	JUN	Jun proto-oncogene, AP-1 transcription factor subunit	1.29412	2.45227	2.64984	5.40358	7.37589e-07	4.06672e-05	5.64468		ENSRNOG00000020925	CCDC86	coiled-coil domain containing 86	-0.277481	-1.21208	3.6978	-3.72944	0.000369724	0.00405498	-0.298895
ENSRNOG00000016180	PDP1	pyruvate dehyrogenase phosphatase catalytic subunit 1	1.29466	2.45319	6.7535	8.28323	3.37043e-12	3.08942e-09	17.4088		ENSRNOG00000005783	DLG5	discs large MAGUK scaffold protein 5	-0.276411	-1.21118	4.99811	-4.40509	3.45062e-05	0.000719869	1.8094
ENSRNOG00000020770	ARL4D	ADP ribosylation factor like GTPase 4D	1.29695	2.4571	5.21692	6.30149	1.81363e-08	1.80944e-06	9.02896		ENSRNOG00000005766	TBC1D20	TBC1 domain family member 20	-0.276064	-1.21089	3.89534	-3.96339	0.0001667	0.00224928	0.438151
ENSRNOG00000003777	CHRNE	cholinergic receptor nicotinic epsilon subunit	1.29801	2.4589	-0.997496	3.59357	0.000579625	0.00768018	-0.39159		ENSRNOG00000014984	DMWD	dystrophia myotonica, WD repeat containing	-0.27596	-1.2108	5.18671	-3.44828	0.000927205	0.00802265	-1.32622
ENSRNOG00000017890	CRHBP	corticotropin releasing hormone binding protein	1.29941	2.46128	2.13807	5.94556	8.05205e-08	6.24822e-06	7.80108		ENSRNOG00000036697	MAFG	MAF bZIP transcription factor G	-0.275934	-1.21078	4.20228	-3.55011	0.000667893	0.00622716	-0.910543
ENSRNOG00000023257	ADAMTS9	ADAM metallopeptidase with thrombospondin type 1 motif 9	1.31389	2.48611	3.3343	6.31663	1.70128e-08	1.7327e-06	9.21558		ENSRNOG00000018117	NDUFV1	NADH:ubiquinone oxidoreductase core subunit V1	-0.275477	-1.21039	6.80783	-4.13363	9.18061e-05	0.00145049	0.802902
ENSRNOG00000007346	GRASP	general receptor for phosphoinositides 1 associated scaffold protein	1.31705	2.49157	3.82581	7.37576	1.79252e-10	5.25782e-08	13.6105		ENSRNOG00000000955	LNX2	ligand of numb-protein X 2	-0.274956	-1.20996	3.5916	-3.43413	0.000969997	0.00830276	-1.15592
ENSRNOG00000001416	VGF	VGF nerve growth factor inducible	1.31906	2.49503	5.40801	7.88606	1.92644e-11	1.2284e-08	15.7239		ENSRNOG00000038951	COX17	COX17, cytochrome c oxidase copper chaperone	-0.273087	-1.20839	4.68277	-3.88314	0.000219754	0.00274869	0.0750053
ENSRNOG00000026036	PDYN	prodynorphin	1.31974	2.49621	7.48929	8.73705	4.59034e-13	6.73219e-10	19.3717		ENSRNOG00000000977	PNPLA6	patatin like phospholipase domain containing 6	-0.273027	-1.20834	4.92777	-3.91658	0.000195933	0.002534	0.154585
ENSRNOG00000015434	MIDN	midnolin	1.33199	2.5175	3.5096	6.91675	1.31103e-09	2.31658e-07	11.686		ENSRNOG00000012736	SSSCA1	Sjogren syndrome/scleroderma autoantigen 1	-0.271881	-1.20738	4.19997	-3.58282	0.00060038	0.00574505	-0.814411
ENSRNOG00000004179	NTS	neurotensin	1.34642	2.5428	4.21095	7.46562	1.21165e-10	3.89074e-08	13.9627		ENSRNOG00000002680	LAMC1	laminin subunit gamma 1	-0.270104	-1.20589	6.23959	-4.28625	5.3172e-05	0.000990134	1.32978
ENSRNOG00000012349	MESDC1	mesoderm development candidate 1	1.3611	2.56882	2.50097	6.16131	3.27183e-08	2.99904e-06	8.64106		ENSRNOG00000019340	CEP250	centrosomal protein 250	-0.26939	-1.2053	4.08804	-3.81642	0.000275839	0.00322861	-0.0600667
ENSRNOG00000010208	TIMP1	TIMP metallopeptidase inhibitor 1	1.39554	2.63087	0.946774	5.68053	2.40031e-07	1.58572e-05	6.71089		ENSRNOG00000021035	RPL18	ribosomal protein L18	-0.268874	-1.20487	6.66701	-3.67858	0.000437987	0.00459479	-0.673307
ENSRNOG00000006397	CHRM5	cholinergic receptor muscarinic 5	1.41548	2.66749	-0.0366294	4.74615	9.65915e-06	0.00033332	3.23163		ENSRNOG00000049952	GUCD1	guanylyl cyclase domain containing 1	-0.268816	-1.20482	3.35921	-4.24358	6.20101e-05	0.00110537	1.44499
ENSRNOG00000010100	TYW5	tRNA-yW synthesizing protein 5	1.43002	2.69451	4.25582	10.7497	7.30162e-17	1.07085e-12	27.9826		ENSRNOG00000049142	HDGFL2	HDGF like 2	-0.268726	-1.20474	5.72973	-4.12198	9.56732e-05	0.0014943	0.785643
ENSRNOG00000006120	SHH	sonic hedgehog	1.43751	2.70852	0.0773282	5.39079	7.76438e-07	4.24897e-05	5.46765		ENSRNOG00000047896	KCTD10	potassium channel tetramerization domain containing 10	-0.268073	-1.2042	5.46192	-4.8254	7.13933e-06	0.000231138	3.28494
ENSRNOG00000028216	IGSF5	immunoglobulin superfamily member 5	1.44529	2.72318	-0.752695	5.55574	3.99072e-07	2.3889e-05	5.53556		ENSRNOG00000005298	ZNF513	zinc finger protein 513	-0.267754	-1.20393	4.3662	-3.83121	0.000262339	0.0031003	-0.0497868
ENSRNOG00000005082	IRF6	interferon regulatory factor 6	1.44543	2.72344	4.40091	7.14787	4.82596e-10	1.05638e-07	12.6104		ENSRNOG00000000999	SMURF1	SMAD specific E3 ubiquitin protein ligase 1	-0.267267	-1.20353	6.11398	-4.95986	4.25262e-06	0.000159105	3.75707
ENSRNOG00000011107	LOC100911216/Pcsk1	proprotein convertase subtilisin/kexin type 1	1.44794	2.72817	-0.383315	5.01202	3.47257e-06	0.000146347	3.96888		ENSRNOG00000021732	HSF1	heat shock transcription factor 1	-0.266419	-1.20282	4.20138	-3.9334	0.000184904	0.00243764	0.298525
ENSRNOG00000004687	THBD	thrombomodulin	1.44854	2.72932	1.57691	7.20751	3.72568e-10	8.81302e-08	12.8496		ENSRNOG00000015380	JUP	junction plakoglobin	-0.266009	-1.20248	5.88698	-3.94607	0.000176988	0.00235759	0.199092
ENSRNOG00000037613	KDM6B	lysine demethylase 6B	1.48188	2.79312	4.54057	6.80537	2.1177e-09	3.26928e-07	11.147		ENSRNOG00000039417	DDA1	DET1 and DDB1 associated 1	-0.264582	-1.20129	5.76216	-4.57226	1.85943e-05	0.000465365	2.35165
ENSRNOG00000018714	Arl5b	ADP-ribosylation factor like GTPase 5B	1.48245	2.79422	3.32766	5.4886	5.23724e-07	3.02399e-05	5.90589		ENSRNOG00000012295	PLA2G6	phospholipase A2 group VI	-0.26397	-1.20078	4.60854	-3.86231	0.000235977	0.00287924	0.0121347
ENSRNOG00000007374	TAC1	tachykinin precursor 1	1.49409	2.81687	7.4324	6.57589	5.65832e-09	6.85825e-07	10.1085		ENSRNOG00000024410	BLVRB	biliverdin reductase B	-0.26392	-1.20074	3.77672	-3.75407	0.000340421	0.00380035	-0.220874
ENSRNOG00000024363	SERTAD1	SERTA domain containing 1	1.50269	2.83371	3.12462	7.17068	4.37151e-10	9.71403e-08	12.7846		ENSRNOG00000008427	NECAP2	NECAP endocytosis associated 2	-0.263618	-1.20049	5.24118	-3.65122	0.000479523	0.004894	-0.702256
ENSRNOG00000019202	Pvr	poliovirus receptor	1.50382	2.83593	2.18287	6.52357	7.07218e-09	8.23179e-07	10.1095		ENSRNOG00000031965	IMPDH2	inosine monophosphate dehydrogenase 2	-0.263313	-1.20023	5.34446	-4.64359	1.42333e-05	0.000378847	2.62402
ENSRNOG00000001414	SERPINE1	serpin family E member 1	1.52768	2.88323	1.65034	6.92818	1.248e-09	2.23261e-07	11.6989		ENSRNOG00000014742	ANKRD13B	ankyrin repeat domain 13B	-0.262506	-1.19956	4.73102	-3.94093	0.000180162	0.00238902	0.261552
ENSRNOG00000015055	SCG2	secretogranin II	1.53733	2.90256	7.62433	10.0465	1.50686e-15	8.21609e-12	25.0117		ENSRNOG00000020083	SCLY	selenocysteine lyase	-0.262463	-1.19952	2.84219	-3.35908	0.00122998	0.00986268	-1.27942
ENSRNOG00000014338	SLC25A25	solute carrier family 25 member 25	1.53954	2.90701	6.68085	8.50561	1.26877e-12	1.55065e-09	18.373		ENSRNOG00000010776	ATP13A1	ATPase 13A1	-0.260721	-1.19808	5.06016	-3.64942	0.000482381	0.00491633	-0.70289
ENSRNOG00000016278	CCL17	C-C motif chemokine ligand 17	1.56687	2.9626	-1.90528	4.25259	6.00319e-05	0.0013545	1.10276		ENSRNOG00000019374	CSK	CSK, non-receptor tyrosine kinase	-0.259973	-1.19746	5.00739	-3.98105	0.000156798	0.00214716	0.369592
ENSRNOG00000043416	BCL3	B-cell CLL/lymphoma 3	1.59027	3.01107	-1.39795	4.05831	0.000119735	0.00228557	0.67222		ENSRNOG00000031269	KIAA0930	KIAA0930	-0.259961	-1.19745	6.6668	-3.37757	0.00116041	0.0094508	-1.58777
ENSRNOG00000033433	CSRNP1	cysteine and serine rich nuclear protein 1	1.61468	3.06243	2.4413	5.48286	5.36002e-07	3.08274e-05	5.99356		ENSRNOG00000037638	TIMM50	translocase of inner mitochondrial membrane 50	-0.259832	-1.19734	4.30182	-3.88032	0.000221887	0.00275779	0.112127
ENSRNOG00000018371	TUBB6	tubulin beta 6 class V	1.61983	3.07339	2.76739	6.84947	1.75182e-09	2.91956e-07	11.4502		ENSRNOG00000016064	TKT	transketolase	-0.25982	-1.19733	7.1701	-3.9133	0.00019815	0.00255367	0.0706814
ENSRNOG00000013586	SNAI3	snail family transcriptional repressor 3	1.62178	3.07755	-2.17797	4.62959	1.50024e-05	0.000462578	2.1891		ENSRNOG00000009377	NELFB	negative elongation factor complex member B	-0.258706	-1.1964	5.90805	-3.83285	0.000260877	0.00309548	-0.166966
ENSRNOG00000004100	TRIB1	tribbles pseudokinase 1	1.62609	3.08676	2.21825	5.06776	2.79358e-06	0.000122667	4.44381		ENSRNOG00000018797	MYRIP	myosin VIIA and Rab interacting protein	-0.257823	-1.19567	4.97067	-3.62306	0.00052618	0.00524152	-0.768068
ENSRNOG00000024028	SPRR1A	small proline rich protein 1A	1.6314	3.09813	-2.3115	3.67133	0.000448648	0.00634003	-0.376913		ENSRNOG00000020139	KIAA0907	KIAA0907	-0.25692	-1.19493	5.41366	-3.79038	0.000301244	0.0034516	-0.285063
ENSRNOG00000023476	SLC16A5	solute carrier family 16 member 5	1.63341	3.10246	-1.75916	4.27221	5.59351e-05	0.0012778	1.15905		ENSRNOG00000001449	POM121/POM121C	POM121 transmembrane nucleoporin	-0.256766	-1.1948	5.79461	-4.01865	0.000137564	0.00195496	0.439273
ENSRNOG00000001189	Sik1	salt inducible kinase 1	1.63396	3.10364	2.6112	6.79789	2.18686e-09	3.34088e-07	11.2383		ENSRNOG00000009675	CDC42BPB	CDC42 binding protein kinase beta	-0.256305	-1.19442	7.1538	-4.92577	4.85254e-06	0.000175289	3.61994
ENSRNOG00000002265	CASR	calcium sensing receptor	1.66364	3.16815	2.75821	5.66817	2.52475e-07	1.66045e-05	6.63611		ENSRNOG00000020266	EEF2	eukaryotic translation elongation factor 2	-0.255844	-1.19403	10.3671	-3.72118	0.000380066	0.00412892	-0.484914
ENSRNOG00000018484	PLK3	polo like kinase 3	1.66531	3.17183	2.58337	7.99268	1.20693e-11	9.58719e-09	16.2443		ENSRNOG00000001055	RILPL1	Rab interacting lysosomal protein like 1	-0.255786	-1.19399	4.75937	-3.51618	0.0007455	0.00679521	-1.06751
ENSRNOG00000003546	TNFRSF12A	TNF receptor superfamily member 12A	1.6693	3.1806	1.49825	5.66535	2.554e-07	1.66832e-05	6.68869		ENSRNOG00000001623	Zfp295	zinc finger protein 295	-0.255653	-1.19388	3.73006	-3.39303	0.00110515	0.00911875	-1.3232
ENSRNOG00000000130	DNAJB5	DnaJ heat shock protein family (Hsp40) member B5	1.67374	3.19041	6.95569	10.0213	1.68064e-15	8.21609e-12	24.9046		ENSRNOG00000021871	GCN1	GCN1, eIF2 alpha kinase activator homolog	-0.255577	-1.19381	6.08895	-3.72638	0.000373523	0.00407899	-0.514509
ENSRNOG00000024846	IER5L	immediate early response 5 like	1.68928	3.22495	-0.69945	6.10513	4.14033e-08	3.68013e-06	7.64012		ENSRNOG00000008392	SBF1	SET binding factor 1	-0.254741	-1.19312	7.69806	-4.17596	7.8985e-05	0.00131497	0.946158
ENSRNOG00000003977	DUSP1	dual specificity phosphatase 1	1.71889	3.29183	5.16238	6.02143	5.87279e-08	4.89377e-06	7.89917		ENSRNOG00000002635	DEXI	Dexi homolog	-0.254031	-1.19253	4.03994	-3.67381	0.000444982	0.00464823	-0.516468
ENSRNOG00000006118	KLF10	Kruppel like factor 10	1.76285	3.39368	4.15022	8.33884	2.63987e-12	2.58109e-09	17.7245		ENSRNOG00000005958	Rrbp1	ribosome binding protein 1	-0.251858	-1.19074	6.6369	-4.04874	0.000123823	0.00181193	0.521277
ENSRNOG00000012886	MAFF	MAF bZIP transcription factor F	1.76414	3.39672	1.01397	4.80528	7.71036e-06	0.000284121	3.50494		ENSRNOG00000014459	PHAX	phosphorylated adaptor for RNA export	-0.25183	-1.19072	4.8721	-4.1774	7.85818e-05	0.00131321	1.01645
ENSRNOG00000019822	GADD45B	growth arrest and DNA damage inducible beta	1.78009	3.43449	2.86871	6.99344	9.41603e-10	1.83374e-07	12.0476		ENSRNOG00000008377	WDTC1	WD and tetratricopeptide repeats 1	-0.251541	-1.19048	6.43917	-3.96702	0.000164615	0.00223588	0.25448
ENSRNOG00000019584	DLK1	delta like non-canonical Notch ligand 1	1.86756	3.64914	0.797612	5.87703	1.06963e-07	7.76597e-06	7.31556		ENSRNOG00000001500	RAB4B	RAB4B, member RAS oncogene family	-0.24997	-1.18918	4.93428	-3.99742	0.000148127	0.00206113	0.419328
ENSRNOG00000010799	NOCT	nocturnin	1.87169	3.65961	5.00386	9.87389	3.18559e-15	9.34397e-12	24.2921		ENSRNOG00000028629	AKT1	AKT serine/threonine kinase 1	-0.249921	-1.18914	6.66741	-3.39356	0.00110327	0.00911069	-1.53925
ENSRNOG00000006549	FNDC9	fibronectin type III domain containing 9	1.88005	3.68089	-0.871215	7.37688	1.78379e-10	5.25782e-08	12.1315		ENSRNOG00000020881	FRMD8	FERM domain containing 8	-0.249821	-1.18906	4.71542	-3.68974	0.000422052	0.00446918	-0.5393
ENSRNOG00000030914	LEXM	lymphocyte expansion molecule	1.8906	3.7079	-2.79284	4.43473	3.09491e-05	0.000816015	1.37561		ENSRNOG00000017720	MXD1	MAX dimerization protein 1	-0.249323	-1.18865	4.22742	-3.60182	0.000564177	0.00549782	-0.755294
ENSRNOG00000009222	EPHA2	EPH receptor A2	1.92107	3.78703	2.01892	5.59021	3.46939e-07	2.11129e-05	6.41619		ENSRNOG00000046799	PHB	prohibitin	-0.24782	-1.18741	5.39383	-4.69287	1.18203e-05	0.00033407	2.80178
ENSRNOG00000000529	PIM1	Pim-1 proto-oncogene, serine/threonine kinase	1.94432	3.84855	1.25894	7.32556	2.23038e-10	5.87359e-08	13.2781		ENSRNOG00000011414	PSMC3	proteasome 26S subunit, ATPase 3	-0.247106	-1.18682	6.71575	-4.97233	4.05191e-06	0.000153372	3.79604
ENSRNOG00000011921	DUSP4	dual specificity phosphatase 4	1.96616	3.90726	0.434012	7.49215	1.0792e-10	3.76846e-08	13.557		ENSRNOG00000050578	RHEB	Ras homolog enriched in brain	-0.244402	-1.1846	6.35419	-3.43831	0.000957151	0.00821276	-1.40613
ENSRNOG00000002793	SSTR2	somatostatin receptor 2	2.01693	4.04723	1.97941	6.43187	1.04437e-08	1.13019e-06	9.72497		ENSRNOG00000030445	ORMDL3	ORMDL sphingolipid biosynthesis regulator 3	-0.242955	-1.18341	4.11909	-3.91588	0.000196401	0.00253781	0.248467
ENSRNOG00000014971	MAS1	MAS1 proto-oncogene, G protein-coupled receptor	2.02783	4.07792	-0.0863325	4.67438	1.26751e-05	0.00040588	2.85447		ENSRNOG00000017506	CLTB	clathrin light chain B	-0.242476	-1.18302	6.37234	-3.90382	0.000204715	0.00262673	0.046736
ENSRNOG00000000521	CDKN1A	cyclin dependent kinase inhibitor 1A	2.03052	4.08553	3.77553	6.19081	2.89073e-08	2.71766e-06	8.68632		ENSRNOG00000021145	GPR137	G protein-coupled receptor 137	-0.24238	-1.18294	6.12987	-3.41	0.00104731	0.00877704	-1.48225
ENSRNOG00000030091	DUSP14	dual specificity phosphatase 14	2.05217	4.14729	2.62048	7.83844	2.37347e-11	1.31377e-08	15.5817		ENSRNOG00000005358	PMM1	phosphomannomutase 1	-0.242328	-1.1829	6.24542	-3.87603	0.000225167	0.00277737	-0.0376008
ENSRNOG00000010158	MAGEL2	MAGE family member L2	2.07362	4.20941	1.78059	6.80595	2.11235e-09	3.26928e-07	11.2165		ENSRNOG00000004726	MAPKAPK2	mitogen-activated protein kinase-activated protein kinase 2	-0.241663	-1.18235	5.31308	-3.99772	0.000147968	0.00206113	0.399715
ENSRNOG00000007607	NR4A1	nuclear receptor subfamily 4 group A member 1	2.09292	4.2661	5.52335	6.71408	3.13344e-09	4.33538e-07	10.7298		ENSRNOG00000017513	MIGA2	mitoguardin 2	-0.241239	-1.18201	6.03673	-3.68137	0.000433961	0.00457218	-0.652969
ENSRNOG00000004019	PHLDA1	pleckstrin homology like domain family A member 1	2.11588	4.33453	4.54357	9.34997	3.12608e-14	6.54958e-11	22.056		ENSRNOG00000014634	GTPBP1	GTP binding protein 1	-0.240355	-1.18128	5.46659	-3.49295	0.000803508	0.00718552	-1.2132
ENSRNOG00000017828	EGR3	early growth response 3	2.19365	4.57461	4.73752	6.71134	3.17051e-09	4.34568e-07	10.7576		ENSRNOG00000028090	ARHGEF18	Rho/Rac guanine nucleotide exchange factor 18	-0.239936	-1.18094	5.23969	-3.92488	0.000190409	0.00249112	0.168934
ENSRNOG00000024114	ZDBF2	zinc finger DBF-type containing 2	2.19737	4.58642	3.66508	6.67251	3.74415e-09	4.947e-07	10.6647		ENSRNOG00000017150	MED10	mediator complex subunit 10	-0.239703	-1.18075	3.68698	-3.4675	0.000871919	0.00763436	-1.09389
ENSRNOG00000013090	GADD45G	growth arrest and DNA damage inducible gamma	2.19758	4.5871	2.48695	6.94356	1.16787e-09	2.15479e-07	11.8379		ENSRNOG00000045636	FASN	fatty acid synthase	-0.239087	-1.18025	8.51354	-3.67283	0.000446427	0.00465874	-0.685154
ENSRNOG00000005148	SCRT2	scratch family transcriptional repressor 2	2.26929	4.82086	-1.8473	6.00081	6.3995e-08	5.20415e-06	6.3745		ENSRNOG00000018784	JPH3	junctophilin 3	-0.23908	-1.18024	8.15499	-3.42415	0.0010013	0.00849339	-1.44901
ENSRNOG00000019422	EGR1	early growth response 1	2.27617	4.8439	7.35079	7.69475	4.45284e-11	2.10662e-08	14.8701		ENSRNOG00000014316	RAPGEF1	Rap guanine nucleotide exchange factor 1	-0.238595	-1.17984	6.19537	-3.39276	0.00110609	0.00911875	-1.53226
ENSRNOG00000001006	NPTX2	neuronal pentraxin 2	2.31078	4.9615	3.9465	8.86672	2.59783e-13	4.2333e-10	19.9899		ENSRNOG00000013743	SEC61A1	Sec61 translocon alpha 1 subunit	-0.238184	-1.17951	6.20478	-5.2046	1.6305e-06	7.61556e-05	4.68247
ENSRNOG00000003681	LCT	lactase	2.32912	5.02499	-3.12074	4.70078	1.14716e-05	0.000378074	1.60304		ENSRNOG00000001228	POFUT2	protein O-fucosyltransferase 2	-0.238063	-1.17941	4.66407	-3.58334	0.00059935	0.00574505	-0.863369
ENSRNOG00000002525	PTGS2	prostaglandin-endoperoxide synthase 2	2.36319	5.14506	3.36547	7.46398	1.22033e-10	3.89074e-08	14.0105		ENSRNOG00000013286	PDCL3	phosducin like 3	-0.237838	-1.17922	4.753	-4.16733	8.14503e-05	0.00133795	0.998369
ENSRNOG00000011646	REM2	RRAD and GEM like GTPase 2	2.43893	5.42241	5.44979	9.89292	2.9329e-15	9.34397e-12	24.3689		ENSRNOG00000026474	CAD	carbamoyl-phosphate synthetase 2, aspartate transcarbamylase, and dihydroorotase	-0.237008	-1.17855	4.40307	-3.58561	0.000594929	0.00572522	-0.825375
ENSRNOG00000020009	NPAS4	neuronal PAS domain protein 4	2.45984	5.50155	2.4854	4.53411	2.1433e-05	0.00061155	2.48713		ENSRNOG00000019977	PTPRF	protein tyrosine phosphatase, receptor type F	-0.23686	-1.17842	6.49542	-3.58924	0.000587908	0.00568376	-0.948232
ENSRNOG00000014320	INHBA	inhibin beta A subunit	2.52632	5.76099	2.11023	6.28124	1.97544e-08	1.94442e-06	9.13314		ENSRNOG00000012378	DBNL	drebrin like	-0.236824	-1.1784	5.63135	-4.49038	2.5207e-05	0.000577667	2.06489
ENSRNOG00000025587	PLAGL1	PLAG1 like zinc finger 1	2.54443	5.83376	-0.716357	5.6934	2.27726e-07	1.52503e-05	6.18496		ENSRNOG00000036696	HGS	hepatocyte growth factor-regulated tyrosine kinase substrate	-0.236768	-1.17835	5.94137	-3.74113	0.000355527	0.00392301	-0.462774
ENSRNOG00000013862	DUSP2	dual specificity phosphatase 2	2.56055	5.89934	1.62549	5.59691	3.37599e-07	2.06718e-05	6.4414		ENSRNOG00000006985	CCNK	cyclin K	-0.236586	-1.1782	4.98029	-3.98644	0.000153891	0.00212321	0.377291
ENSRNOG00000023509	IRS2	insulin receptor substrate 2	2.58662	6.00689	6.35469	9.21778	5.57445e-14	1.02194e-10	21.4601		ENSRNOG00000021232	DDRGK1	DDRGK domain containing 1	-0.23618	-1.17787	6.01621	-3.39728	0.00109036	0.00903462	-1.51341
ENSRNOG00000031167	SRXN1	sulfiredoxin 1	2.60415	6.08033	-0.129766	7.77516	3.1316e-11	1.58373e-08	14.1076		ENSRNOG00000007710	USP20	ubiquitin specific peptidase 20	-0.236162	-1.17785	6.13514	-4.70739	1.11884e-05	0.000321179	2.82699
ENSRNOG00000012703	CRH	corticotropin releasing hormone	2.66058	6.32287	-2.042	3.90285	0.000205394	0.00348647	-0.200908		ENSRNOG00000018741	ZNF318	zinc finger protein 318	-0.234782	-1.17673	5.16412	-3.43341	0.000972229	0.00830443	-1.36234
ENSRNOG00000043465	ARC	activity regulated cytoskeleton associated protein	2.68116	6.41371	7.09007	6.71658	3.10014e-09	4.33214e-07	10.7056		ENSRNOG00000019773	EGLN1	egl-9 family hypoxia inducible factor 1	-0.233716	-1.17586	4.64575	-4.10577	0.000101315	0.00155753	0.8142
ENSRNOG00000042838	JUNB	JunB proto-oncogene, AP-1 transcription factor subunit	2.96821	7.82566	3.26651	6.84028	1.82249e-09	3.00323e-07	11.4009		ENSRNOG00000018986	Fbxl19	F-box and leucine-rich repeat protein 19	-0.230285	-1.17307	4.85162	-3.43995	0.000952177	0.0081952	-1.31736
ENSRNOG00000009540	GPR3	G protein-coupled receptor 3	3.03381	8.1897	-0.201053	5.22415	1.50903e-06	7.3441e-05	4.72694		ENSRNOG00000001010	TECPR1	tectonin beta-propeller repeat containing 1	-0.229794	-1.17267	6.02224	-3.51992	0.000736543	0.00672611	-1.14795
ENSRNOG00000018003	F2RL1	F2R like trypsin receptor 1	3.04318	8.24304	0.830687	5.70664	2.15708e-07	1.45787e-05	6.47762		ENSRNOG00000001385	PLBD2	phospholipase B domain containing 2	-0.229733	-1.17262	5.79836	-3.37252	0.00117904	0.00953768	-1.57968
ENSRNOG00000015719	EGR4	early growth response 4	3.32279	10.006	4.28738	7.34771	2.02543e-10	5.6047e-08	13.5038		ENSRNOG00000000663	TFIP11	tuftelin interacting protein 11	-0.229606	-1.17251	5.16052	-3.60711	0.000554476	0.00543943	-0.841846
ENSRNOG00000005964	NR4A3	nuclear receptor subfamily 4 group A member 3	3.35926	10.2621	4.93684	9.59663	1.06475e-14	2.60262e-11	23.1094		ENSRNOG00000001377	DDX54	DEAD-box helicase 54	-0.226564	-1.17004	4.56688	-3.68572	0.000427732	0.0045228	-0.544823
ENSRNOG00000015821	CD2	CD2 molecule	3.39007	10.4837	-2.49258	5.17526	1.83095e-06	8.74679e-05	2.90457		ENSRNOG00000024352	TYW1	tRNA-yW synthesizing protein 1 homolog	-0.225729	-1.16937	3.50247	-3.83254	0.000261151	0.00309624	0.0642191
ENSRNOG00000003745	ATF3	activating transcription factor 3	3.45684	10.9803	0.547324	3.79443	0.000297155	0.00464907	0.238028		ENSRNOG00000010007	SRSF4	serine and arginine rich splicing factor 4	-0.224877	-1.16868	5.42544	-4.14194	8.91403e-05	0.00142112	0.870462
ENSRNOG00000037931	PLAUR	plasminogen activator, urokinase receptor	3.50763	11.3737	-1.19289	5.83498	1.27262e-07	9.10454e-06	6.37541		ENSRNOG00000000437	AGPAT1	1-acylglycerol-3-phosphate O-acyltransferase 1	-0.223134	-1.16727	7.26207	-3.69071	0.000420695	0.00446448	-0.640403
ENSRNOG00000002978	FASLG	Fas ligand	3.66704	12.7025	-1.49198	7.57076	7.65709e-11	2.87946e-08	10.5878		ENSRNOG00000014399	AAMP	angio associated migratory cell protein	-0.222992	-1.16715	6.77433	-3.86754	0.000231801	0.00284901	-0.0754207
ENSRNOG00000008015	FOS	Fos proto-oncogene, AP-1 transcription factor subunit	3.69924	12.9892	3.15643	5.76364	1.70722e-07	1.198e-05	7.06866		ENSRNOG00000020347	NUP98	nucleoporin 98	-0.222863	-1.16705	6.01951	-3.37043	0.00118683	0.00959541	-1.59657
ENSRNOG00000014061	DUSP5	dual specificity phosphatase 5	3.92206	15.1586	2.84094	5.49606	5.08178e-07	2.95751e-05	6.05659		ENSRNOG00000020675	CCDC97	coiled-coil domain containing 97	-0.222417	-1.16669	5.26884	-3.85458	0.000242277	0.00292447	-0.0649473
ENSRNOG00000002754	AREG	amphiregulin	3.92969	15.2389	-3.18919	4.42933	3.15692e-05	0.000824166	0.889255		ENSRNOG00000029570	FAM222B	family with sequence similarity 222 member B	-0.222164	-1.16648	5.11703	-4.42502	3.2073e-05	0.000687693	1.86639
ENSRNOG00000046667	FOSB	FosB proto-oncogene, AP-1 transcription factor subunit	4.10185	17.1704	4.36311	6.81456	2.03564e-09	3.26383e-07	11.2737		ENSRNOG00000004345	DAAM1	dishevelled associated activator of morphogenesis 1	-0.221111	-1.16563	6.10664	-3.37609	0.00116586	0.00947065	-1.5824
ENSRNOG00000008412	GPRC5A	G protein-coupled receptor class C group 5 member A	4.24538	18.9665	-0.522324	4.74019	9.88017e-06	0.00033935	2.89224		ENSRNOG00000000888	SBDS	SBDS, ribosome maturation factor	-0.220123	-1.16483	6.30034	-4.04506	0.000125429	0.00182676	0.515207
ENSRNOG00000000640	EGR2	early growth response 2	4.31937	19.9646	3.95105	5.97478	7.13144e-08	5.59303e-06	7.88491		ENSRNOG00000009653	NUMB	NUMB, endocytic adaptor protein	-0.218977	-1.16391	3.91599	-3.44165	0.000947032	0.00816819	-1.1859
											ENSRNOG00000018367	TALDO1	transaldolase 1	-0.218477	-1.1635	6.27496	-3.40564	0.00106191	0.00885386	-1.49836
											ENSRNOG00000000847	CSNK2B	casein kinase 2 beta	-0.21838	-1.16343	5.80103	-3.85411	0.000242665	0.00292675	-0.0972688
											ENSRNOG00000010021	ISY1-RAB43	ISY1-RAB43 readthrough	-0.217965	-1.16309	3.45089	-3.37759	0.00116035	0.0094508	-1.31114
											ENSRNOG00000000465	SLC39A7	solute carrier family 39 member 7	-0.216932	-1.16226	5.89968	-3.49517	0.000797784	0.00715337	-1.21989
											ENSRNOG00000005428	CTBP1	C-terminal binding protein 1	-0.213898	-1.15982	7.60257	-3.37774	0.0011598	0.0094508	-1.58992
											ENSRNOG00000017708	PCBP1	poly(rC) binding protein 1	-0.211638	-1.158	5.96738	-3.75378	0.000340751	0.00380035	-0.426038
											ENSRNOG00000019964	Taok2	TAO kinase 2	-0.211508	-1.1579	6.97224	-4.47303	2.68763e-05	0.000606412	1.97536
											ENSRNOG00000020889	NUCB1	nucleobindin 1	-0.211278	-1.15771	7.68404	-3.86183	0.000236363	0.00288009	-0.0947632
											ENSRNOG00000013360	PRKCSH	protein kinase C substrate 80K-H	-0.205052	-1.15273	6.74042	-3.52992	0.000713095	0.00656513	-1.13374
											ENSRNOG00000023258	NFKB1	nuclear factor kappa B subunit 1	-0.203785	-1.15172	4.5858	-3.51621	0.000745446	0.00679521	-1.05314
											ENSRNOG00000015914	U2AF2	U2 small nuclear RNA auxiliary factor 2	-0.203659	-1.15162	6.28848	-3.75678	0.000337342	0.00377958	-0.423421
											ENSRNOG00000008557	ABCB8	ATP binding cassette subfamily B member 8	-0.203523	-1.15151	5.51773	-3.59901	0.000569397	0.0055322	-0.885869
											ENSRNOG00000019143	GALNT2	polypeptide N-acetylgalactosaminyltransferase 2	-0.198907	-1.14783	6.39839	-3.75105	0.000343893	0.00382665	-0.443239
											ENSRNOG00000010421	WDR91	WD repeat domain 91	-0.198763	-1.14771	4.68533	-3.5631	0.000640257	0.00602555	-0.924429
											ENSRNOG00000017983	UBAC1	UBA domain containing 1	-0.198504	-1.14751	5.63352	-4.23808	6.32456e-05	0.00111828	1.18402
											ENSRNOG00000008051	ITPK1	inositol-tetrakisphosphate 1-kinase	-0.197986	-1.1471	4.59212	-3.71178	0.00039219	0.0042231	-0.45586
											ENSRNOG00000001136	PEBP1	phosphatidylethanolamine binding protein 1	-0.196973	-1.14629	8.1456	-3.52174	0.000732237	0.00669513	-1.1553
											ENSRNOG00000023668	SCYL1	SCY1 like pseudokinase 1	-0.195738	-1.14531	5.7195	-3.63055	0.000513367	0.00514982	-0.798157
											ENSRNOG00000010944	HYOU1	hypoxia up-regulated 1	-0.192578	-1.1428	7.16082	-3.59891	0.000569591	0.0055322	-0.925324
											ENSRNOG00000049181	SH2B1	SH2B adaptor protein 1	-0.191198	-1.14171	5.73726	-3.5289	0.000715459	0.00657864	-1.11064
											ENSRNOG00000004791	ARF6	ADP ribosylation factor 6	-0.190159	-1.14089	4.65293	-3.46591	0.000876365	0.0076679	-1.22857
											ENSRNOG00000021054	MEN1	menin 1	-0.189655	-1.14049	5.50006	-3.41639	0.00102629	0.00866025	-1.43444
											ENSRNOG00000017977	SMPD1	sphingomyelin phosphodiesterase 1	-0.188721	-1.13975	6.39406	-4.17613	7.89378e-05	0.00131497	0.952149
											ENSRNOG00000003029	CALR	calreticulin	-0.188094	-1.13926	8.82226	-3.69668	0.000412424	0.00439579	-0.606217
											ENSRNOG00000011153	IL17RA	interleukin 17 receptor A	-0.187854	-1.13907	4.97673	-3.75722	0.000336845	0.00377689	-0.349184
											ENSRNOG00000015642	PABPC4	poly(A) binding protein cytoplasmic 4	-0.18674	-1.13819	4.9686	-3.58705	0.000592123	0.00571697	-0.882562
											ENSRNOG00000017405	RALY	RALY heterogeneous nuclear ribonucleoprotein	-0.186652	-1.13812	6.11644	-3.51375	0.000751386	0.00683266	-1.1719
											ENSRNOG00000011884	GOLGA2	golgin A2	-0.185504	-1.13721	6.34171	-3.88207	0.000220559	0.00275296	-0.0212684
											ENSRNOG00000016816	PHF2	PHD finger protein 2	-0.184895	-1.13673	5.60362	-3.49109	0.00080831	0.00721526	-1.21772
											ENSRNOG00000017213	CDK11A	cyclin dependent kinase 11A	-0.183758	-1.13584	5.51257	-3.65394	0.000475237	0.0048638	-0.718025
											ENSRNOG00000009271	SMARCA4	SWI/SNF related, matrix associated, actin dependent regulator of chromatin, subfamily a, member 4	-0.182262	-1.13466	7.06316	-4.13801	9.03932e-05	0.00143249	0.816124
											ENSRNOG00000019742	STAT3	signal transducer and activator of transcription 3	-0.176431	-1.13009	5.91488	-3.70401	0.000402474	0.00429911	-0.578205
											ENSRNOG00000018998	YIPF3	Yip1 domain family member 3	-0.175925	-1.12969	5.73543	-3.69609	0.000413231	0.0044012	-0.598144
											ENSRNOG00000016031	BICD2	BICD cargo adaptor 2	-0.175654	-1.12948	6.55045	-3.87687	0.000224523	0.00277176	-0.0427968
											ENSRNOG00000027906	ANKRD11	ankyrin repeat domain 11	-0.172355	-1.1269	7.26505	-3.37799	0.0011589	0.0094508	-1.58999
											ENSRNOG00000050197	PDIA6	protein disulfide isomerase family A member 6	-0.1716	-1.12631	6.61618	-3.4824	0.000831226	0.00736602	-1.27489
											ENSRNOG00000013533	ACIN1	apoptotic chromatin condensation inducer 1	-0.171108	-1.12592	6.55662	-3.41458	0.0010322	0.00870015	-1.47646
											ENSRNOG00000029910	GOLGA4	golgin A4	-0.166216	-1.12211	6.43312	-3.88608	0.000217553	0.0027327	-0.0114522
											ENSRNOG00000021118	NOMO1 (includes others)	NODAL modulator 1	-0.163438	-1.11995	7.09782	-3.49796	0.000790635	0.00711756	-1.23252
											ENSRNOG00000018090	PPP6R1	protein phosphatase 6 regulatory subunit 1	-0.157223	-1.11514	7.37524	-3.92786	0.000188464	0.00247228	0.118145
											ENSRNOG00000028498	WDR1	WD repeat domain 1	-0.154554	-1.11308	7.44825	-4.33677	4.42773e-05	0.000872811	1.49716
											ENSRNOG00000002104	SCAF4	SR-related CTD associated factor 4	-0.145195	-1.10588	4.8616	-3.60744	0.000553874	0.00543805	-0.811535
											ENSRNOG00000014445	HP1BP3	heterochromatin protein 1 binding protein 3	0.118514	1.08562	7.68542	3.63286	0.000509465	0.00511655	-0.819314
											ENSRNOG00000009977	THRAP3	thyroid hormone receptor associated protein 3	0.131661	1.09555	6.87659	3.72383	0.000376721	0.00410474	-0.534682
											ENSRNOG00000019550	SLC11A2	solute carrier family 11 member 2	0.135405	1.0984	5.55422	3.40011	0.00108067	0.00897964	-1.48681
											ENSRNOG00000010495	TTC17	tetratricopeptide repeat domain 17	0.137039	1.09965	5.54477	3.6227	0.000526797	0.00524152	-0.812493
											ENSRNOG00000042983	NUDT21	nudix hydrolase 21	0.142043	1.10347	4.70806	3.41587	0.00102799	0.00866967	-1.37196
											ENSRNOG00000000246	AMZ2	archaelysin family metallopeptidase 2	0.144461	1.10532	6.71432	3.48788	0.000816698	0.00726802	-1.25958
											ENSRNOG00000006130	RAB5B	RAB5B, member RAS oncogene family	0.14749	1.10764	8.22949	3.49181	0.000806449	0.00720616	-1.24575
											ENSRNOG00000011728	FTO	FTO, alpha-ketoglutarate dependent dioxygenase	0.147579	1.10771	7.28505	4.4628	2.791e-05	0.000624927	1.93836
											ENSRNOG00000023360	Fus	fused in sarcoma	0.15206	1.11116	6.83164	3.60483	0.000558634	0.00546924	-0.905484
											ENSRNOG00000018304	LARS	leucyl-tRNA synthetase	0.152192	1.11126	6.21071	3.83899	0.00025549	0.00304635	-0.157432
											ENSRNOG00000006499	COPS5	COP9 signalosome subunit 5	0.152746	1.11168	5.69543	3.42951	0.000984374	0.00836917	-1.4092
											ENSRNOG00000021057	OSBP	oxysterol binding protein	0.152814	1.11174	6.66016	3.99534	0.000149198	0.00206935	0.343201
											ENSRNOG00000010184	BRK1	BRICK1, SCAR/WAVE actin nucleating complex subunit	0.155099	1.1135	7.40443	3.44054	0.000950385	0.00818458	-1.40465
											ENSRNOG00000005045	PPP2R5E	protein phosphatase 2 regulatory subunit B'epsilon	0.155364	1.1137	6.22485	3.59022	0.000586027	0.00566931	-0.940366
											ENSRNOG00000022877	POLDIP3	DNA polymerase delta interacting protein 3	0.155404	1.11373	6.48643	4.29742	5.10674e-05	0.000968692	1.36808
											ENSRNOG00000002342	ALDH3A2	aldehyde dehydrogenase 3 family member A2	0.155828	1.11406	5.91856	3.35472	0.00124692	0.00997127	-1.63579
											ENSRNOG00000013961	GHITM	growth hormone inducible transmembrane protein	0.156177	1.11433	7.38569	3.78368	0.000308135	0.00351135	-0.346659
											ENSRNOG00000006285	TLK2	tousled like kinase 2	0.158482	1.11611	5.27381	3.37704	0.00116235	0.00945678	-1.53354
											ENSRNOG00000019710	TM9SF1	transmembrane 9 superfamily member 1	0.161651	1.11857	4.52854	3.7478	0.000347661	0.00385688	-0.338883
											ENSRNOG00000006816	Ubr5	ubiquitin protein ligase E3 component n-recognin 5	0.162682	1.11937	7.56186	3.36988	0.00118887	0.0096066	-1.61287
											ENSRNOG00000008851	SLC35B4	solute carrier family 35 member B4	0.162759	1.11943	6.20535	4.36123	4.05049e-05	0.000813402	1.59361
											ENSRNOG00000036852	PCBP2	poly(rC) binding protein 2	0.162795	1.11945	6.49575	4.84564	6.60644e-06	0.000217242	3.3286
											ENSRNOG00000013536	Cdc42	cell division cycle 42	0.163562	1.12005	7.00317	3.46557	0.000877317	0.0076679	-1.32949
											ENSRNOG00000011804	STX12	syntaxin 12	0.166456	1.1223	7.07417	3.90907	0.000201054	0.00258415	0.0575137
											ENSRNOG00000017297	Cab39	calcium binding protein 39	0.167511	1.12312	7.24908	3.90971	0.000200615	0.0025822	0.0591027
											ENSRNOG00000018945	NUTF2	nuclear transport factor 2	0.167687	1.12326	5.81685	3.72926	0.000369942	0.00405498	-0.492218
											ENSRNOG00000014765	VAPA	VAMP associated protein A	0.167819	1.12336	7.28068	3.46789	0.000870814	0.00762925	-1.32299
											ENSRNOG00000017426	RRAGC	Ras related GTP binding C	0.168225	1.12368	6.41098	3.58628	0.000593617	0.00572009	-0.955904
											ENSRNOG00000012597	C18orf8	chromosome 18 open reading frame 8	0.171532	1.12625	5.05284	3.37315	0.00117669	0.00952918	-1.53401
											ENSRNOG00000037627	TRAPPC1	trafficking protein particle complex 1	0.171565	1.12628	4.98063	3.63429	0.000507081	0.00509723	-0.737228
											ENSRNOG00000002246	SLC30A9	solute carrier family 30 member 9	0.171629	1.12633	7.43729	4.13926	8.99939e-05	0.00142841	0.820355
											ENSRNOG00000017751	ARL6IP1	ADP ribosylation factor like GTPase 6 interacting protein 1	0.172527	1.12703	7.89061	4.09193	0.000106384	0.00161348	0.663353
											ENSRNOG00000011254	FAM76A	family with sequence similarity 76 member A	0.173367	1.12769	5.57822	4.12844	9.35106e-05	0.00146588	0.814741
											ENSRNOG00000009430	GNL2	G protein nucleolar 2	0.173862	1.12807	4.66717	3.65212	0.000478112	0.0048864	-0.651427
											ENSRNOG00000047235	VPS26B	VPS26, retromer complex component B	0.174304	1.12842	7.12421	3.71208	0.000391793	0.00422192	-0.573081
											ENSRNOG00000025383	PDHA1	pyruvate dehydrogenase (lipoamide) alpha 1	0.174665	1.1287	7.0074	3.85358	0.000243108	0.00292804	-0.121949
											ENSRNOG00000025997	MRRF	mitochondrial ribosome recycling factor	0.174866	1.12886	4.72036	3.68779	0.000424802	0.00449505	-0.540627
											ENSRNOG00000014628	POMK	protein-O-mannose kinase	0.175079	1.12903	5.49797	3.86305	0.000235382	0.00287437	-0.0533544
											ENSRNOG00000042523	UBE2D2	ubiquitin conjugating enzyme E2 D2	0.175185	1.12911	5.55654	3.45069	0.000920102	0.00797531	-1.33661
											ENSRNOG00000042503	NDUFV2	NADH:ubiquinone oxidoreductase core subunit V2	0.175761	1.12956	6.96687	3.85304	0.000243555	0.00293025	-0.123463
											ENSRNOG00000006247	COPA	coatomer protein complex subunit alpha	0.175786	1.12958	7.55867	4.21154	6.95593e-05	0.00120218	1.06655
											ENSRNOG00000036660	FN3KRP	fructosamine 3 kinase related protein	0.176103	1.12983	5.71748	3.60801	0.00055284	0.00543805	-0.864696
											ENSRNOG00000049083	NICN1	nicolin 1	0.176137	1.12985	6.21522	4.71261	1.09695e-05	0.000317067	2.84684
											ENSRNOG00000025504	ANKRD46	ankyrin repeat domain 46	0.177398	1.13084	7.16717	3.50815	0.000765083	0.00692104	-1.20184
											ENSRNOG00000018125	SEPHS1	selenophosphate synthetase 1	0.177951	1.13128	5.04654	3.56202	0.000642517	0.00603661	-0.966066
											ENSRNOG00000006803	DNAJC10	DnaJ heat shock protein family (Hsp40) member C10	0.177971	1.13129	6.9852	3.50868	0.000763783	0.00691459	-1.19961
											ENSRNOG00000001786	SNX4	sorting nexin 4	0.178696	1.13186	5.2218	4.17575	7.90451e-05	0.00131497	0.998462
											ENSRNOG00000020646	SDHAF2	succinate dehydrogenase complex assembly factor 2	0.179186	1.13224	6.05799	3.54364	0.000682084	0.00632729	-1.07711
											ENSRNOG00000022234	MRPL24	mitochondrial ribosomal protein L24	0.179278	1.13232	4.74911	4.02775	0.000133259	0.00191418	0.549701
											ENSRNOG00000018281	UQCRFS1	ubiquinol-cytochrome c reductase, Rieske iron-sulfur polypeptide 1	0.179299	1.13233	6.6681	3.36685	0.00120027	0.00968805	-1.61858
											ENSRNOG00000001629	WRB	tryptophan rich basic protein	0.179442	1.13245	6.16585	4.43251	3.12027e-05	0.000675188	1.84428
											ENSRNOG00000009739	WASHC5	WASH complex subunit 5	0.18064	1.13339	6.08777	3.76314	0.000330208	0.00371667	-0.39514
											ENSRNOG00000012397	ZMYM4	zinc finger MYM-type containing 4	0.18143	1.13401	5.73206	3.60739	0.000553965	0.00543805	-0.869644
											ENSRNOG00000008746	DTD1	D-tyrosyl-tRNA deacylase 1	0.181608	1.13415	5.7953	3.46181	0.000887944	0.00774103	-1.31579
											ENSRNOG00000004322	SH3KBP1	SH3 domain containing kinase binding protein 1	0.182528	1.13487	6.05265	3.37598	0.00116623	0.00947065	-1.577
											ENSRNOG00000016984	ATG13	autophagy related 13	0.184447	1.13638	7.45795	4.18983	7.51743e-05	0.00127605	0.99172
											ENSRNOG00000018343	ISCA1	iron-sulfur cluster assembly 1	0.184886	1.13673	7.51223	3.77245	0.000320022	0.00362148	-0.382
											ENSRNOG00000003815	SLC25A11	solute carrier family 25 member 11	0.184965	1.13679	6.90522	4.2185	6.78475e-05	0.00117767	1.09067
											ENSRNOG00000017254	NSUN2	NOP2/Sun RNA methyltransferase family member 2	0.185202	1.13698	5.58835	4.05205	0.000122396	0.00179685	0.562593
											ENSRNOG00000015280	ACTR8	ARP8 actin-related protein 8 homolog	0.186799	1.13824	5.01938	3.41421	0.00103341	0.00870534	-1.40747
											ENSRNOG00000021259	PRNP	prion protein	0.1872	1.13855	9.67477	4.45922	2.82813e-05	0.000629397	1.95924
											ENSRNOG00000008090	TXNDC12	thioredoxin domain containing 12	0.187212	1.13856	5.32829	3.62307	0.00052616	0.00524152	-0.796458
											ENSRNOG00000008374	NIPSNAP1	nipsnap homolog 1	0.18859	1.13965	6.43959	3.47353	0.000855228	0.00752868	-1.29899
											ENSRNOG00000005828	SKP1	S-phase kinase associated protein 1	0.18893	1.13992	8.82012	3.39914	0.00108397	0.00899266	-1.51278
											ENSRNOG00000010099	ASB8	ankyrin repeat and SOCS box containing 8	0.18957	1.14042	6.03855	4.10444	0.000101794	0.00156226	0.720135
											ENSRNOG00000013234	CCDC115	coiled-coil domain containing 115	0.189996	1.14076	5.34021	4.12867	9.34341e-05	0.00146588	0.832612
											ENSRNOG00000012602	RECQL	RecQ like helicase	0.190909	1.14148	4.3448	3.5432	0.000683051	0.00633226	-0.942554
											ENSRNOG00000020179	NT5C2	5'-nucleotidase, cytosolic II	0.190944	1.14151	5.7134	3.79521	0.000296368	0.0034077	-0.274948
											ENSRNOG00000007699	GOLGA5	golgin A5	0.191412	1.14188	4.62898	3.60455	0.000559145	0.0054706	-0.7918
											ENSRNOG00000020235	HNRNPL	heterogeneous nuclear ribonucleoprotein L	0.191781	1.14217	8.05873	5.042	3.08943e-06	0.00012279	4.05881
											ENSRNOG00000007831	UFL1	UFM1 specific ligase 1	0.191979	1.14233	4.74229	3.45947	0.000894632	0.00778675	-1.2418
											ENSRNOG00000007937	KRIT1	KRIT1, ankyrin repeat containing	0.192318	1.1426	5.14863	3.38741	0.00112494	0.00925313	-1.50058
											ENSRNOG00000021202	RTN3	reticulon 3	0.192477	1.14272	9.81573	3.67196	0.000447724	0.00466027	-0.656735
											ENSRNOG00000018849	TCERG1	transcription elongation regulator 1	0.192573	1.1428	5.83152	3.48596	0.000821756	0.00730417	-1.24639
											ENSRNOG00000010958	PRDX3	peroxiredoxin 3	0.193063	1.14319	5.99896	4.34502	4.29687e-05	0.000850444	1.54268
											ENSRNOG00000010975	ADNP	activity dependent neuroprotector homeobox	0.194154	1.14405	7.20152	4.49294	2.49696e-05	0.000576698	2.04508
											ENSRNOG00000011168	MICU2	mitochondrial calcium uptake 2	0.194798	1.14456	5.36133	4.2537	5.97938e-05	0.00108264	1.25795
											ENSRNOG00000005763	ARL1	ADP ribosylation factor like GTPase 1	0.195407	1.14505	6.24494	3.50303	0.00077783	0.00701147	-1.20592
											ENSRNOG00000019895	NEDD8	neural precursor cell expressed, developmentally down-regulated 8	0.195784	1.14535	6.60291	3.38374	0.00113805	0.0093453	-1.56751
											ENSRNOG00000019464	TTC9C	tetratricopeptide repeat domain 9C	0.195912	1.14545	5.70641	3.75033	0.000344728	0.00383304	-0.422164
											ENSRNOG00000010702	UBE3C	ubiquitin protein ligase E3C	0.196749	1.14611	6.72276	3.49761	0.000791541	0.00711756	-1.23044
											ENSRNOG00000010633	ACSL1	acyl-CoA synthetase long-chain family member 1	0.197354	1.14659	6.20438	3.7616	0.000331918	0.00372946	-0.406119
											ENSRNOG00000011111	CIPC	CLOCK interacting pacemaker	0.198147	1.14722	6.69076	4.24546	6.15907e-05	0.00110176	1.18561
											ENSRNOG00000046705	SNX3	sorting nexin 3	0.198465	1.14748	7.66098	3.60752	0.000553732	0.00543805	-0.897725
											ENSRNOG00000018920	SLC25A17	solute carrier family 25 member 17	0.198992	1.1479	6.09731	4.53345	2.14859e-05	0.000522791	2.20308
											ENSRNOG00000008316	VPS39	VPS39, HOPS complex subunit	0.199039	1.14793	6.60448	3.93156	0.000186076	0.00244534	0.134884
											ENSRNOG00000005310	CUL1	cullin 1	0.199512	1.14831	6.9671	4.49771	2.45318e-05	0.000570564	2.0629
											ENSRNOG00000009378	RPL4	ribosomal protein L4	0.199672	1.14844	9.06187	3.40706	0.00105713	0.00883617	-1.48781
											ENSRNOG00000006905	HECTD1	HECT domain E3 ubiquitin protein ligase 1	0.199794	1.14853	7.24353	3.55224	0.000663276	0.00619729	-1.06802
											ENSRNOG00000020049	SLC7A6OS	solute carrier family 7 member 6 opposite strand	0.199875	1.1486	4.40263	3.42215	0.0010077	0.0085378	-1.32223
											ENSRNOG00000018593	TXNDC9	thioredoxin domain containing 9	0.200356	1.14898	5.3784	3.45762	0.000899926	0.00782354	-1.30685
											ENSRNOG00000009474	DDX42	DEAD-box helicase 42	0.200415	1.14903	6.16767	3.76217	0.000331288	0.00372597	-0.402599
											ENSRNOG00000005877	LRPPRC	leucine rich pentatricopeptide repeat containing	0.200684	1.14924	6.5871	3.95544	0.00017135	0.00229499	0.212668
											ENSRNOG00000018042	MRPL48	mitochondrial ribosomal protein L48	0.200905	1.14942	5.90382	3.39627	0.00109386	0.00904829	-1.50987
											ENSRNOG00000010728	STRADB	STE20-related kinase adaptor beta	0.200916	1.14943	4.6332	3.39704	0.00109122	0.00903662	-1.42194
											ENSRNOG00000016532	INO80C	INO80 complex subunit C	0.201633	1.15	6.26356	3.65137	0.000479285	0.004894	-0.75016
											ENSRNOG00000027654	APPBP2	amyloid beta precursor protein binding protein 2	0.202367	1.15058	6.34497	3.80843	0.000283408	0.0033003	-0.259967
											ENSRNOG00000000804	MRPS18B	mitochondrial ribosomal protein S18B	0.20238	1.1506	4.90174	3.82574	0.000267256	0.00314573	-0.122801
											ENSRNOG00000007504	ACTR10	actin-related protein 10 homolog	0.202409	1.15062	5.96027	4.05522	0.000121041	0.00178301	0.55522
											ENSRNOG00000004681	ENY2	ENY2, transcription and export complex 2 subunit	0.203019	1.1511	5.36383	3.68093	0.000434597	0.0045756	-0.621449
											ENSRNOG00000002781	KDSR	3-ketodihydrosphingosine reductase	0.203568	1.15154	4.15432	3.69388	0.000416292	0.00442415	-0.464698
											ENSRNOG00000018411	POLD3	DNA polymerase delta 3, accessory subunit	0.203689	1.15164	4.22551	3.45547	0.000906134	0.00787284	-1.19132
											ENSRNOG00000029667	TBCE	tubulin folding cofactor E	0.204358	1.15217	5.27095	3.79514	0.000296444	0.0034077	-0.254644
											ENSRNOG00000020004	RBM34	RNA binding motif protein 34	0.204655	1.15241	4.57165	3.47931	0.000839501	0.00741248	-1.17078
											ENSRNOG00000004740	MMADHC	methylmalonic aciduria and homocystinuria, cblD type	0.204805	1.15253	4.9183	3.50449	0.000774172	0.00698708	-1.12833
											ENSRNOG00000016942	WDR48	WD repeat domain 48	0.205248	1.15288	6.16759	4.18472	7.65572e-05	0.00129058	0.986958
											ENSRNOG00000012153	RBL2	RB transcriptional corepressor like 2	0.205385	1.15299	5.97215	3.72718	0.000372531	0.00407119	-0.504056
											ENSRNOG00000049681	Mapre2	microtubule-associated protein, RP/EB family, member 2	0.205725	1.15327	7.89201	3.39911	0.00108407	0.00899266	-1.52477
											ENSRNOG00000029995	HERPUD2	HERPUD family member 2	0.205802	1.15333	5.20881	4.35476	4.14714e-05	0.000827509	1.6163
											ENSRNOG00000002135	SGCB	sarcoglycan beta	0.205999	1.15348	6.85104	3.47324	0.000856008	0.00753102	-1.30498
											ENSRNOG00000013992	ARFRP1	ADP ribosylation factor related protein 1	0.206544	1.15392	4.20913	4.24186	6.23941e-05	0.00110918	1.3278
											ENSRNOG00000011383	NDUFS4	NADH:ubiquinone oxidoreductase subunit S4	0.206739	1.15408	6.86075	4.24508	6.16764e-05	0.00110176	1.18231
											ENSRNOG00000020435	TERF2	telomeric repeat binding factor 2	0.206884	1.15419	4.05999	3.48004	0.000837533	0.00739956	-1.10845
											ENSRNOG00000015843	ITFG1	integrin alpha FG-GAP repeat containing 1	0.207872	1.15498	8.04189	4.06122	0.00011852	0.00175335	0.562952
											ENSRNOG00000027057	GGA3	golgi associated, gamma adaptin ear containing, ARF binding protein 3	0.208018	1.1551	5.85384	3.80141	0.000290218	0.00335674	-0.264438
											ENSRNOG00000020340	BRD8	bromodomain containing 8	0.208136	1.15519	5.48447	4.42086	3.25665e-05	0.000697255	1.8301
											ENSRNOG00000029571	COQ10A	coenzyme Q10A	0.208632	1.15559	4.88631	4.00893	0.000142305	0.00200292	0.475537
											ENSRNOG00000017481	SUCLA2	succinate-CoA ligase ADP-forming beta subunit	0.208693	1.15564	6.83428	3.57093	0.000624135	0.00590934	-1.00898
											ENSRNOG00000022429	KIAA1024L	KIAA1024 like	0.208713	1.15566	6.30076	3.6159	0.000538708	0.00532751	-0.862548
											ENSRNOG00000016698	RNMT	RNA guanine-7 methyltransferase	0.208933	1.15583	5.12121	4.31383	4.81211e-05	0.000928716	1.47975
											ENSRNOG00000025011	CHD8	chromodomain helicase DNA binding protein 8	0.209087	1.15596	6.49647	3.91998	0.000193651	0.00251175	0.0993132
											ENSRNOG00000019020	BBS2	Bardet-Biedl syndrome 2	0.209462	1.15626	5.06457	3.87051	0.000229455	0.00282314	0.0039936
											ENSRNOG00000033065	RAD50	RAD50 double strand break repair protein	0.209566	1.15634	4.36209	3.43715	0.000960721	0.00823491	-1.25869
											ENSRNOG00000018053	FECH	ferrochelatase	0.20983	1.15655	5.18296	4.83048	7.0016e-06	0.00022819	3.32363
											ENSRNOG00000010133	BPGM	bisphosphoglycerate mutase	0.209938	1.15664	6.78912	4.46529	2.76553e-05	0.000620173	1.95031
											ENSRNOG00000011785	XRN2	5'-3' exoribonuclease 2	0.209979	1.15667	5.498	4.3268	4.59088e-05	0.000894156	1.49906
											ENSRNOG00000012841	ALG11	ALG11, alpha-1,2-mannosyltransferase	0.210253	1.15689	4.76154	3.55309	0.000661456	0.00619076	-0.963211
											ENSRNOG00000004549	DHX40	DEAH-box helicase 40	0.210604	1.15717	5.5516	3.5615	0.000643609	0.006043	-1.00575
											ENSRNOG00000002855	RFC1	replication factor C subunit 1	0.210722	1.15727	5.77137	5.50842	4.83398e-07	3.23722e-05	5.87525
											ENSRNOG00000045665	AMIGO1	adhesion molecule with Ig like domain 1	0.210753	1.15729	6.33189	3.38823	0.00112204	0.00923451	-1.54883
											ENSRNOG00000013773	SECISBP2	SECIS binding protein 2	0.211056	1.15754	4.01518	4.01747	0.000138129	0.00196109	0.603184
											ENSRNOG00000009538	ETFDH	electron transfer flavoprotein dehydrogenase	0.211449	1.15785	5.28526	3.40012	0.00108061	0.00897964	-1.46515
											ENSRNOG00000049920	PSMA2	proteasome subunit alpha 2	0.213332	1.15936	6.16778	3.92757	0.000188655	0.00247257	0.130382
											ENSRNOG00000026833	UBE4A	ubiquitination factor E4A	0.213425	1.15944	6.6873	4.59445	1.71146e-05	0.000438051	2.41049
											ENSRNOG00000008451	FUT8	fucosyltransferase 8	0.214475	1.16028	5.4374	3.94209	0.000179437	0.00238518	0.207142
											ENSRNOG00000020336	EZH1	enhancer of zeste 1 polycomb repressive complex 2 subunit	0.214573	1.16036	6.36021	4.93295	4.71966e-06	0.000172615	3.65751
											ENSRNOG00000004901	SLC4A1AP	solute carrier family 4 member 1 adaptor protein	0.214618	1.1604	4.61902	3.63454	0.000506668	0.00509657	-0.702449
											ENSRNOG00000043053	ZNF639	zinc finger protein 639	0.214786	1.16053	3.36317	3.4585	0.000897392	0.00780614	-1.05885
											ENSRNOG00000011826	LZTS1	leucine zipper tumor suppressor 1	0.214978	1.16069	8.01793	3.42884	0.000986461	0.00838206	-1.43608
											ENSRNOG00000006126	NUP88	nucleoporin 88	0.215273	1.16092	4.69791	3.72853	0.000370842	0.00405878	-0.420102
											ENSRNOG00000001269	Ppp1cc	protein phosphatase 1, catalytic subunit, gamma isoform	0.215852	1.16139	7.02144	3.66077	0.000464617	0.0047751	-0.732847
											ENSRNOG00000004288	PTRH2	peptidyl-tRNA hydrolase 2	0.216093	1.16158	3.59851	3.35449	0.00124781	0.00997296	-1.40349
											ENSRNOG00000021475	LDAH	lipid droplet associated hydrolase	0.216515	1.16192	5.52064	4.33209	4.50365e-05	0.000880674	1.51715
											ENSRNOG00000026742	YPEL5	yippee like 5	0.217195	1.16247	7.00811	3.90246	0.000205675	0.00263444	0.0363614
											ENSRNOG00000001323	ZNF613	zinc finger protein 613	0.217782	1.16294	4.37806	3.62353	0.000525355	0.0052414	-0.703452
											ENSRNOG00000025651	IKZF5	IKAROS family zinc finger 5	0.21812	1.16322	4.37032	3.72345	0.000377196	0.00410687	-0.394501
											ENSRNOG00000001592	CCT8	chaperonin containing TCP1 subunit 8	0.218961	1.1639	7.23331	3.57622	0.000613441	0.00583067	-0.994744
											ENSRNOG00000019273	CAPN7	calpain 7	0.219005	1.16393	5.20803	4.0153	0.000139181	0.00197411	0.463156
											ENSRNOG00000016067	CKAP5	cytoskeleton associated protein 5	0.219033	1.16395	7.27796	3.9597	0.000168841	0.00227071	0.222549
											ENSRNOG00000037204	LYRM9	LYR motif containing 9	0.219333	1.16419	3.75695	3.58333	0.000599376	0.00574505	-0.746281
											ENSRNOG00000019970	MRPL11	mitochondrial ribosomal protein L11	0.220502	1.16514	4.53721	4.44542	2.97554e-05	0.000655244	1.98978
											ENSRNOG00000047088	RAB10	RAB10, member RAS oncogene family	0.220748	1.16534	7.69568	3.8877	0.000216352	0.00272597	-0.0110588
											ENSRNOG00000012860	TMEM184C	transmembrane protein 184C	0.22084	1.16541	5.42965	3.81991	0.000272594	0.00319829	-0.187442
											ENSRNOG00000001979	Rcan1	regulator of calcineurin 1	0.221023	1.16556	6.57344	3.60029	0.000567008	0.00551807	-0.915198
											ENSRNOG00000007325	USP28	ubiquitin specific peptidase 28	0.221024	1.16556	4.47551	3.49349	0.000802098	0.0071774	-1.11006
											ENSRNOG00000014720	SRBD1	S1 RNA binding domain 1	0.22111	1.16563	4.19592	3.77913	0.000312894	0.00356005	-0.202522
											ENSRNOG00000004035	KRR1	KRR1, small subunit processome component homolog	0.221554	1.16599	3.82123	3.4096	0.00104866	0.00878331	-1.25976
											ENSRNOG00000000302	SESN1	sestrin 1	0.222502	1.16675	5.67565	3.43817	0.000957576	0.00821276	-1.37919
											ENSRNOG00000009245	EXOSC2	exosome component 2	0.222909	1.16708	3.93345	3.4806	0.000836027	0.00739302	-1.08361
											ENSRNOG00000027646	POP4	POP4 homolog, ribonuclease P/MRP subunit	0.223202	1.16732	4.44988	3.57687	0.000612145	0.00582213	-0.854465
											ENSRNOG00000003717	CNIH4	cornichon family AMPA receptor auxiliary protein 4	0.223325	1.16742	3.93703	3.43879	0.000955693	0.00820892	-1.20333
											ENSRNOG00000011830	PLEKHA3	pleckstrin homology domain containing A3	0.224241	1.16816	4.97595	3.56776	0.000630613	0.00595248	-0.929941
											ENSRNOG00000013719	DPH5	diphthamide biosynthesis 5	0.224299	1.16821	3.39055	3.40698	0.00105738	0.00883617	-1.19852
											ENSRNOG00000025076	RGD1306148	similar to KIAA0368	0.224371	1.16827	6.70476	4.16481	8.21839e-05	0.00134671	0.909987
											ENSRNOG00000003003	TBC1D19	TBC1 domain family member 19	0.224494	1.16837	3.76482	3.66348	0.00046048	0.00474922	-0.508584
											ENSRNOG00000008546	MRPL35	mitochondrial ribosomal protein L35	0.224868	1.16867	5.006	3.83359	0.000260225	0.00309275	-0.109261
											ENSRNOG00000008613	GATAD1	GATA zinc finger domain containing 1	0.224895	1.16869	5.8315	3.89373	0.000211928	0.00267942	0.0331036
											ENSRNOG00000013422	MED23	mediator complex subunit 23	0.224948	1.16873	4.65658	3.89205	0.00021315	0.00269256	0.106423
											ENSRNOG00000010861	ATAD1	ATPase family, AAA domain containing 1	0.225278	1.169	6.55605	4.59573	1.70324e-05	0.000436708	2.4168
											ENSRNOG00000010472	C15orf57	chromosome 15 open reading frame 57	0.225822	1.16944	5.47117	3.68162	0.000433593	0.00457159	-0.628552
											ENSRNOG00000006067	AIFM1	apoptosis inducing factor mitochondria associated 1	0.226145	1.16971	4.32364	3.57726	0.00061138	0.00581883	-0.842809
											ENSRNOG00000050563	SUB1	SUB1 homolog, transcriptional regulator	0.226398	1.16991	8.24908	3.5922	0.000582229	0.00565121	-0.938539
											ENSRNOG00000000866	RBMX	RNA binding motif protein, X-linked	0.22646	1.16996	5.10051	3.96389	0.000166408	0.00224928	0.297853
											ENSRNOG00000015660	PEX3	peroxisomal biogenesis factor 3	0.226474	1.16997	4.28688	3.8054	0.000286331	0.0033173	-0.119717
											ENSRNOG00000017568	RIT2	Ras like without CAAX 2	0.226635	1.1701	6.28758	4.28995	5.24648e-05	0.000980506	1.34759
											ENSRNOG00000025424	YRDC	yrdC N6-threonylcarbamoyltransferase domain containing	0.227308	1.17065	3.90367	3.64998	0.000481492	0.00491068	-0.559071
											ENSRNOG00000002875	KLHL20	kelch like family member 20	0.227667	1.17094	4.01955	3.88067	0.000221624	0.00275779	0.145999
											ENSRNOG00000014303	LRP11	LDL receptor related protein 11	0.227951	1.17117	7.9232	4.41239	3.35945e-05	0.000709648	1.76422
											ENSRNOG00000018333	RBM6	RNA binding motif protein 6	0.228488	1.17161	5.30705	4.27987	5.4412e-05	0.00100886	1.35016
											ENSRNOG00000037659	MTO1	mitochondrial tRNA translation optimization 1	0.228842	1.17189	3.84734	3.88644	0.000217288	0.0027327	0.21027
											ENSRNOG00000009402	RABGAP1	RAB GTPase activating protein 1	0.229058	1.17207	6.65797	4.20095	7.22465e-05	0.00123637	1.03301
											ENSRNOG00000014746	DZIP1L	DAZ interacting zinc finger protein 1 like	0.229092	1.1721	4.77762	3.66367	0.000460179	0.00474922	-0.618711
											ENSRNOG00000001602	LTN1	listerin E3 ubiquitin protein ligase 1	0.229286	1.17225	5.46164	3.42729	0.000991359	0.0084188	-1.40087
											ENSRNOG00000011849	NDUFS1	NADH:ubiquinone oxidoreductase core subunit S1	0.229295	1.17226	7.36415	4.50892	2.35338e-05	0.000554898	2.10187
											ENSRNOG00000011555	LRRC40	leucine rich repeat containing 40	0.229707	1.1726	4.8243	3.37661	0.00116394	0.00946251	-1.49987
											ENSRNOG00000022664	KAT7	lysine acetyltransferase 7	0.230332	1.17311	6.37103	4.39521	3.57773e-05	0.000732835	1.70901
											ENSRNOG00000037998	SNW1	SNW domain containing 1	0.230694	1.1734	5.96672	3.44305	0.000942816	0.00814331	-1.3759
											ENSRNOG00000020430	WDR11	WD repeat domain 11	0.231393	1.17397	5.37525	3.89463	0.000211271	0.00267343	0.055352
											ENSRNOG00000028461	GNL3	G protein nucleolar 3	0.232294	1.1747	4.14242	3.53112	0.000710335	0.00655206	-0.961719
											ENSRNOG00000010230	Fam45a	family with sequence similarity 45, member A	0.232305	1.17471	5.90489	3.8052	0.000286522	0.0033173	-0.253978
											ENSRNOG00000006364	DLD	dihydrolipoamide dehydrogenase	0.232387	1.17478	6.59325	4.04852	0.000123917	0.00181193	0.520633
											ENSRNOG00000019618	HDAC3	histone deacetylase 3	0.232724	1.17505	5.66007	5.19919	1.66576e-06	7.75557e-05	4.67861
											ENSRNOG00000004103	TRAPPC6B	trafficking protein particle complex 6B	0.232959	1.17524	5.27861	3.78575	0.000305989	0.0034896	-0.285891
											ENSRNOG00000027728	IBTK	inhibitor of Bruton tyrosine kinase	0.233104	1.17536	5.14606	3.94972	0.00017477	0.00233228	0.251815
											ENSRNOG00000029785	CDC26	cell division cycle 26	0.233274	1.1755	5.05177	3.64013	0.000497416	0.00502235	-0.718177
											ENSRNOG00000049975	ZNF436	zinc finger protein 436	0.233289	1.17551	5.47976	4.0636	0.000117534	0.00174823	0.60777
											ENSRNOG00000002106	USP46	ubiquitin specific peptidase 46	0.233462	1.17565	6.74462	3.5525	0.000662727	0.00619729	-1.06379
											ENSRNOG00000006868	UBE2Z	ubiquitin conjugating enzyme E2 Z	0.233712	1.17586	4.13729	3.54188	0.000685979	0.00635165	-0.915065
											ENSRNOG00000002207	GUF1	GUF1 homolog, GTPase	0.233863	1.17598	4.17695	3.40586	0.00106116	0.00885267	-1.3332
											ENSRNOG00000012604	SWSAP1	SWIM-type zinc finger 7 associated protein 1	0.234512	1.17651	4.29601	4.41707	3.30227e-05	0.000704966	1.92317
											ENSRNOG00000000583	CDK19	cyclin dependent kinase 19	0.236047	1.17776	6.90858	3.99938	0.000147116	0.00205787	0.355111
											ENSRNOG00000012035	RNF181	ring finger protein 181	0.236512	1.17814	6.00752	4.79261	8.09267e-06	0.000250924	3.14513
											ENSRNOG00000006949	C1QBP	complement C1q binding protein	0.236539	1.17816	5.78197	4.53477	2.13812e-05	0.000521757	2.21807
											ENSRNOG00000009849	EEF1AKMT1	EEF1A lysine methyltransferase 1	0.236625	1.17823	3.85365	3.37957	0.00115313	0.00943213	-1.3425
											ENSRNOG00000011904	TRAPPC4	trafficking protein particle complex 4	0.236797	1.17837	4.81244	4.04391	0.000125936	0.0018305	0.593857
											ENSRNOG00000003398	TOMM40L	translocase of outer mitochondrial membrane 40 like	0.237229	1.17873	4.14718	3.79261	0.000298986	0.00342841	-0.137902
											ENSRNOG00000005260	Acp1/LOC102549052	acid phosphatase 1, soluble	0.237248	1.17874	3.54723	3.76322	0.000330122	0.00371667	-0.145353
											ENSRNOG00000007785	TRMT5	tRNA methyltransferase 5	0.237509	1.17896	3.30603	3.35683	0.00123869	0.00992626	-1.33797
											ENSRNOG00000008932	NCAPD3	non-SMC condensin II complex subunit D3	0.237713	1.17912	3.94354	3.87835	0.000223388	0.00276473	0.140943
											ENSRNOG00000002759	LIAS	lipoic acid synthetase	0.23789	1.17927	4.49338	4.8741	5.92226e-06	0.000199211	3.54388
											ENSRNOG00000018651	AGTPBP1	ATP/GTP binding protein 1	0.238123	1.17946	7.58485	3.86686	0.000232339	0.00284907	-0.0790995
											ENSRNOG00000012015	LRRC49	leucine rich repeat containing 49	0.238889	1.18008	5.95275	4.24942	6.07213e-05	0.00109269	1.21681
											ENSRNOG00000021270	TRMT6	tRNA methyltransferase 6	0.239098	1.18025	3.68579	3.73665	0.000360901	0.00396774	-0.271327
											ENSRNOG00000046905	SGCE	sarcoglycan epsilon	0.239278	1.1804	4.74323	4.75319	9.40401e-06	0.000282167	3.06998
											ENSRNOG00000012087	UFSP2	UFM1 specific peptidase 2	0.241435	1.18217	4.72296	4.17192	8.01301e-05	0.0013279	1.02638
											ENSRNOG00000025286	PANK2	pantothenate kinase 2	0.241545	1.18226	3.67297	3.76984	0.000322847	0.00364783	-0.154787
											ENSRNOG00000010260	DIXDC1	DIX domain containing 1	0.242322	1.18289	7.10929	3.42969	0.000983813	0.00836917	-1.43681
											ENSRNOG00000050321	ZZZ3	zinc finger ZZ-type containing 3	0.24304	1.18348	4.82521	3.76847	0.000324339	0.00365904	-0.303046
											ENSRNOG00000008626	MANEA	mannosidase endo-alpha	0.243068	1.18351	4.99716	3.40144	0.0010761	0.00895344	-1.44658
											ENSRNOG00000020076	BORCS7	BLOC-1 related complex subunit 7	0.243071	1.18351	5.71421	3.40139	0.00107629	0.00895344	-1.48794
											ENSRNOG00000003392	GRSF1	G-rich RNA sequence binding factor 1	0.243902	1.18419	6.47144	4.61053	1.6114e-05	0.000418279	2.471
											ENSRNOG00000004544	UBE2E3	ubiquitin conjugating enzyme E2 E3	0.243994	1.18427	6.13015	4.09988	0.000103443	0.00157867	0.701281
											ENSRNOG00000012227	STAMBP	STAM binding protein	0.245835	1.18578	4.39138	3.74591	0.000349872	0.00387555	-0.321546
											ENSRNOG00000011142	CYB5B	cytochrome b5 type B	0.246726	1.18651	5.84397	4.34632	4.27651e-05	0.000847869	1.5529
											ENSRNOG00000023529	RPL5	ribosomal protein L5	0.246998	1.18673	8.09107	3.827	0.000266117	0.00313735	-0.205406
											ENSRNOG00000011158	PPP2R2A	protein phosphatase 2 regulatory subunit Balpha	0.247022	1.18675	7.4172	3.81264	0.000279396	0.00326243	-0.253717
											ENSRNOG00000015142	TIMM21	translocase of inner mitochondrial membrane 21	0.248066	1.18761	4.59993	3.91854	0.000194615	0.00251917	0.205717
											ENSRNOG00000023874	TMEM62	transmembrane protein 62	0.248355	1.18785	5.08508	4.28611	5.31996e-05	0.000990134	1.39071
											ENSRNOG00000007981	KLHL23/PHOSPHO2-KLHL23	kelch like family member 23	0.248469	1.18795	5.33703	3.61998	0.000531531	0.00527255	-0.803049
											ENSRNOG00000017380	C2orf42	chromosome 2 open reading frame 42	0.249212	1.18856	3.93696	3.52373	0.000727545	0.00666775	-0.940222
											ENSRNOG00000006795	APMAP	adipocyte plasma membrane associated protein	0.249336	1.18866	5.09006	3.92124	0.000192812	0.00250712	0.166628
											ENSRNOG00000025554	ZNF445	zinc finger protein 445	0.249461	1.18876	5.99056	3.649	0.000483053	0.00491977	-0.751621
											ENSRNOG00000034233	FYTTD1	forty-two-three domain containing 1	0.249548	1.18883	6.30541	3.51308	0.00075301	0.00683817	-1.17851
											ENSRNOG00000006973	C12orf29	chromosome 12 open reading frame 29	0.249742	1.18899	4.06887	3.65341	0.000476071	0.00486894	-0.577945
											ENSRNOG00000018623	REV1	REV1, DNA directed polymerase	0.249912	1.18913	5.08708	3.90277	0.00020545	0.00263385	0.10635
											ENSRNOG00000008725	SLC37A3	solute carrier family 37 member 3	0.250355	1.1895	4.03425	3.77762	0.000314492	0.00357545	-0.186483
											ENSRNOG00000028366	GPHN	gephyrin	0.250683	1.18977	6.18323	3.84593	0.000249529	0.00298498	-0.13901
											ENSRNOG00000012853	TK2	thymidine kinase 2, mitochondrial	0.251177	1.19018	4.81945	4.62165	1.54561e-05	0.000404783	2.59799
											ENSRNOG00000014493	GOLGA1	golgin A1	0.251337	1.19031	4.65765	4.40389	3.46581e-05	0.000720986	1.83567
											ENSRNOG00000011582	RAB3D	RAB3D, member RAS oncogene family	0.25184	1.19073	3.8647	3.55701	0.000653083	0.00612411	-0.835726
											ENSRNOG00000004509	EAPP	E2F associated phosphoprotein	0.252255	1.19107	4.80547	3.66983	0.000450893	0.00467997	-0.603706
											ENSRNOG00000009896	TMEM199	transmembrane protein 199	0.25247	1.19124	5.12209	4.29712	5.11238e-05	0.000968692	1.42254
											ENSRNOG00000010727	UBE2R2	ubiquitin conjugating enzyme E2 R2	0.252528	1.19129	6.49168	5.17935	1.80165e-06	8.15188e-05	4.58337
											ENSRNOG00000010103	EIF4B	eukaryotic translation initiation factor 4B	0.253492	1.19209	7.52594	8.28686	3.31707e-12	8.8863e-09	17.4727
											ENSRNOG00000022742	Zfp954	zinc finger protein 954	0.253647	1.19222	3.64518	3.58275	0.000600516	0.00574505	-0.719678
											ENSRNOG00000016530	NSA2	NSA2, ribosome biogenesis homolog	0.25379	1.19234	5.13448	4.12867	9.34337e-05	0.00146588	0.851808
											ENSRNOG00000007088	Xpot	exportin for tRNA	0.254434	1.19287	5.5134	3.60561	0.000557203	0.00545887	-0.862604
											ENSRNOG00000008214	FBXO9	F-box protein 9	0.255105	1.19342	6.08702	4.7123	1.09825e-05	0.000317067	2.84905
											ENSRNOG00000039576	SUV39H1	suppressor of variegation 3-9 homolog 1	0.255224	1.19352	3.69282	3.78945	0.000302195	0.00345709	-0.0763899
											ENSRNOG00000002630	CNOT8	CCR4-NOT transcription complex subunit 8	0.255777	1.19398	6.51351	4.19883	7.27944e-05	0.00124284	1.02885
											ENSRNOG00000015558	ZNF512B	zinc finger protein 512B	0.256183	1.19431	5.39984	3.80785	0.00028397	0.0033027	-0.225723
											ENSRNOG00000006221	UBA3	ubiquitin like modifier activating enzyme 3	0.256262	1.19438	5.69618	3.71221	0.00039162	0.00422192	-0.545383
											ENSRNOG00000002724	PRPSAP2	phosphoribosyl pyrophosphate synthetase associated protein 2	0.25637	1.19447	5.49182	5.50203	4.9606e-07	3.30237e-05	5.85782
											ENSRNOG00000010125	SKIV2L2	Ski2 like RNA helicase 2	0.256574	1.19464	5.33954	4.00065	0.00014647	0.00205244	0.405136
											ENSRNOG00000007874	TAMM41	TAM41 mitochondrial translocator assembly and maintenance homolog	0.2575	1.19541	3.28991	3.52358	0.000727879	0.00666775	-0.847772
											ENSRNOG00000036601	EXOC6	exocyst complex component 6	0.25754	1.19544	4.4619	3.64586	0.000488087	0.00495383	-0.648687
											ENSRNOG00000007972	RBBP9	RB binding protein 9, serine hydrolase	0.257761	1.19562	4.68822	3.48503	0.000824234	0.00731732	-1.15656
											ENSRNOG00000010342	ZFAND1	zinc finger AN1-type containing 1	0.257942	1.19577	3.96087	3.53037	0.000712069	0.0065598	-0.915481
											ENSRNOG00000004200	SYBU	syntabulin	0.258049	1.19586	6.46134	4.06287	0.000117834	0.00175091	0.570022
											ENSRNOG00000020829	THEM4	thioesterase superfamily member 4	0.258145	1.19594	4.56697	4.18709	7.59134e-05	0.00128562	1.09348
											ENSRNOG00000003958	COMMD10	COMM domain containing 10	0.258314	1.19608	5.18252	3.96945	0.000163234	0.00222284	0.314488
											ENSRNOG00000006206	TMEM106B	transmembrane protein 106B	0.25857	1.19629	6.0248	3.36383	0.00121174	0.00975916	-1.61599
											ENSRNOG00000023591	PPP2R3C	protein phosphatase 2 regulatory subunit B''gamma	0.258963	1.19662	3.89852	3.63961	0.000498262	0.00502235	-0.585644
											ENSRNOG00000003127	SPRYD4	SPRY domain containing 4	0.259238	1.19685	3.25969	3.88046	0.000221782	0.00275779	0.258408
											ENSRNOG00000005556	SNRPF	small nuclear ribonucleoprotein polypeptide F	0.259883	1.19738	3.69157	3.38129	0.00114687	0.00940191	-1.32051
											ENSRNOG00000006534	CRBN	cereblon	0.260215	1.19766	5.29772	3.60306	0.000561896	0.00549018	-0.861483
											ENSRNOG00000014331	Zfp599	zinc finger protein 599	0.260897	1.19822	4.37415	3.62131	0.000529214	0.005262	-0.713303
											ENSRNOG00000006412	ZHX1	zinc fingers and homeoboxes 1	0.261148	1.19843	6.68256	4.02895	0.000132701	0.00190804	0.455648
											ENSRNOG00000027136	SPAST	spastin	0.261222	1.19849	5.31617	3.78822	0.000303449	0.00346873	-0.283902
											ENSRNOG00000009835	TRAM1L1	translocation associated membrane protein 1-like 1	0.261973	1.19912	4.66096	3.72883	0.000370481	0.00405786	-0.42488
											ENSRNOG00000019367	DCLRE1B	DNA cross-link repair 1B	0.262021	1.19916	3.86338	4.1636	8.25393e-05	0.00135103	1.09768
											ENSRNOG00000042932	TTC27	tetratricopeptide repeat domain 27	0.262486	1.19954	3.81779	4.4909	2.51581e-05	0.000577667	2.22899
											ENSRNOG00000005623	ANKMY2	ankyrin repeat and MYND domain containing 2	0.262556	1.1996	5.99629	6.13385	3.6712e-08	4.76477e-06	8.37222
											ENSRNOG00000018007	GTF2H5	general transcription factor IIH subunit 5	0.263337	1.20025	5.60357	4.13307	9.19909e-05	0.00145049	0.837444
											ENSRNOG00000012641	SFR1	SWI5 dependent homologous recombination repair protein 1	0.264939	1.20159	5.51864	3.95925	0.000169104	0.00227096	0.261
											ENSRNOG00000005006	NDUFAF1	NADH:ubiquinone oxidoreductase complex assembly factor 1	0.265401	1.20197	3.26609	3.66955	0.000451313	0.00468102	-0.401282
											ENSRNOG00000036664	NARF	nuclear prelamin A recognition factor	0.265533	1.20208	5.80997	4.44113	3.0229e-05	0.000662689	1.8821
											ENSRNOG00000047394	UFD1	ubiquitin recognition factor in ER associated degradation 1	0.265567	1.20211	5.91038	5.17867	1.80646e-06	8.15188e-05	4.59282
											ENSRNOG00000020271	TIAL1	TIA1 cytotoxic granule associated RNA binding protein like 1	0.266258	1.20268	5.15407	3.43011	0.000982507	0.00836917	-1.37133
											ENSRNOG00000011391	RBSN	rabenosyn, RAB effector	0.266565	1.20294	5.70632	5.2267	1.49384e-06	7.13635e-05	4.78475
											ENSRNOG00000019165	MRPL51	mitochondrial ribosomal protein L51	0.267607	1.20381	5.24818	4.79525	8.01159e-06	0.000249996	3.19205
											ENSRNOG00000008452	EID1	EP300 interacting inhibitor of differentiation 1	0.267709	1.20389	7.18041	4.48994	2.52477e-05	0.000577667	2.03469
											ENSRNOG00000002069	SLC35A5	solute carrier family 35 member A5	0.267957	1.2041	4.57778	3.52334	0.00072845	0.00666882	-1.03132
											ENSRNOG00000008927	HBP1	HMG-box transcription factor 1	0.269129	1.20508	5.24886	4.23085	6.4909e-05	0.0011428	1.18938
											ENSRNOG00000019091	WTAP	WT1 associated protein	0.269262	1.20519	4.36024	4.82098	7.2609e-06	0.000234443	3.35951
											ENSRNOG00000000157	ATG12	autophagy related 12	0.269807	1.20565	6.41094	4.46048	2.81493e-05	0.000627514	1.93873
											ENSRNOG00000007283	ERLEC1	endoplasmic reticulum lectin 1	0.270741	1.20643	6.14295	4.12263	9.54554e-05	0.00149248	0.777757
											ENSRNOG00000009992	RABGGTB	Rab geranylgeranyltransferase beta subunit	0.270853	1.20652	5.98958	5.60227	3.30321e-07	2.38645e-05	6.23563
											ENSRNOG00000001274	VPS29	VPS29, retromer complex component	0.270961	1.20661	6.03515	4.21505	6.86909e-05	0.0011894	1.0925
											ENSRNOG00000015644	UGCG	UDP-glucose ceramide glucosyltransferase	0.271013	1.20665	6.37922	3.63903	0.000499215	0.00502849	-0.793207
											ENSRNOG00000002813	DARS2	aspartyl-tRNA synthetase 2, mitochondrial	0.271786	1.2073	3.84679	3.61748	0.000535915	0.00530704	-0.632302
											ENSRNOG00000020199	C1orf159	chromosome 1 open reading frame 159	0.272494	1.20789	2.9758	3.75396	0.000340553	0.00380035	-0.097106
											ENSRNOG00000005641	FBXL4	F-box and leucine rich repeat protein 4	0.272705	1.20807	3.84301	3.71772	0.000384493	0.00416468	-0.340194
											ENSRNOG00000015696	CDK5RAP1	CDK5 regulatory subunit associated protein 1	0.273075	1.20838	3.58777	3.51183	0.000756067	0.00686168	-0.928605
											ENSRNOG00000007924	MIOS	meiosis regulator for oocyte development	0.273263	1.20854	3.89426	3.78972	0.00030192	0.00345665	-0.128224
											ENSRNOG00000016834	WDR37	WD repeat domain 37	0.273476	1.20872	5.89369	4.05064	0.000123	0.00180212	0.544197
											ENSRNOG00000010155	PCM1	pericentriolar material 1	0.27348	1.20872	6.81752	4.33475	4.46029e-05	0.000875698	1.49234
											ENSRNOG00000015095	SPRYD7	SPRY domain containing 7	0.273621	1.20884	4.57449	4.08029	0.000110837	0.00166709	0.732813
											ENSRNOG00000003014	POGLUT1	protein O-glucosyltransferase 1	0.274141	1.20927	4.9877	4.17259	7.99398e-05	0.00132624	1.00821
											ENSRNOG00000001816	RFC4	replication factor C subunit 4	0.274271	1.20938	3.43747	3.72192	0.000379138	0.0041219	-0.258575
											ENSRNOG00000004161	MTIF2	mitochondrial translational initiation factor 2	0.274752	1.20979	3.48174	3.58302	0.000599978	0.00574505	-0.699992
											ENSRNOG00000043069	SEC22A	SEC22 homolog A, vesicle trafficking protein	0.275185	1.21015	3.87357	4.64678	1.40639e-05	0.000375857	2.78139
											ENSRNOG00000003218	ZNF286A	zinc finger protein 286A	0.275224	1.21018	3.35142	3.41659	0.00102565	0.00865984	-1.18303
											ENSRNOG00000013393	EIF2A	eukaryotic translation initiation factor 2A	0.275242	1.2102	4.70289	4.8674	6.07678e-06	0.000203475	3.49649
											ENSRNOG00000019339	TTLL11	tubulin tyrosine ligase like 11	0.275467	1.21039	4.53227	3.52516	0.000724166	0.00664619	-1.0231
											ENSRNOG00000002874	Rbm25	RNA binding motif protein 25	0.276919	1.2116	4.53743	3.67416	0.00044446	0.00464609	-0.565222
											ENSRNOG00000007829	LACTB2	lactamase beta 2	0.277188	1.21183	3.81361	3.7446	0.00035142	0.00388682	-0.251449
											ENSRNOG00000016813	TIA1	TIA1 cytotoxic granule associated RNA binding protein	0.277385	1.212	3.3445	3.40768	0.00105506	0.00882687	-1.20518
											ENSRNOG00000017091	SLC25A46	solute carrier family 25 member 46	0.277391	1.212	5.84452	4.29489	5.15375e-05	0.000973503	1.37273
											ENSRNOG00000002838	PDZD11	PDZ domain containing 11	0.277907	1.21243	4.52939	4.16737	8.14397e-05	0.00133795	1.04078
											ENSRNOG00000002912	PARN	poly(A)-specific ribonuclease	0.278593	1.21301	3.23653	3.35981	0.00122713	0.00984525	-1.33081
											ENSRNOG00000045961	LYRM7	LYR motif containing 7	0.278718	1.21312	4.49567	4.26404	5.7607e-05	0.0010516	1.3679
											ENSRNOG00000033351	ZNF91	zinc finger protein 91	0.279684	1.21393	3.38083	3.35505	0.00124564	0.00997127	-1.34291
											ENSRNOG00000013288	XPO7	exportin 7	0.28038	1.21452	6.20139	3.80514	0.000286582	0.0033173	-0.26444
											ENSRNOG00000039091	PNPLA8	patatin like phospholipase domain containing 8	0.280383	1.21452	7.62027	3.74969	0.000345467	0.00383835	-0.454111
											ENSRNOG00000004107	RPL23	ribosomal protein L23	0.280834	1.2149	7.43018	4.07275	0.000113814	0.0017085	0.597095
											ENSRNOG00000016905	HMG20A	high mobility group 20A	0.280857	1.21492	6.27556	6.39213	1.23608e-08	2.10795e-06	9.42774
											ENSRNOG00000016213	SSBP2	single stranded DNA binding protein 2	0.280972	1.21501	6.43895	4.14853	8.70799e-05	0.00140034	0.857547
											ENSRNOG00000002364	RNF112	ring finger protein 112	0.281449	1.21542	6.34371	3.42956	0.000984225	0.00836917	-1.42656
											ENSRNOG00000011777	SPAG5	sperm associated antigen 5	0.281622	1.21556	3.64832	3.72072	0.000380651	0.00413222	-0.272073
											ENSRNOG00000006400	TBC1D14	TBC1 domain family member 14	0.281705	1.21563	6.73712	7.23436	3.31565e-10	2.25885e-07	12.9599
											ENSRNOG00000011873	ATG14	autophagy related 14	0.28213	1.21599	4.0691	4.1825	7.71657e-05	0.00129635	1.1498
											ENSRNOG00000014323	EXTL2	exostosin like glycosyltransferase 2	0.282709	1.21648	5.10312	3.37514	0.00116935	0.00948547	-1.5349
											ENSRNOG00000032398	C5orf30	chromosome 5 open reading frame 30	0.285324	1.21868	5.54285	4.29335	5.18252e-05	0.000975697	1.38544
											ENSRNOG00000000158	CDO1	cysteine dioxygenase type 1	0.285349	1.2187	5.01684	4.13784	9.04465e-05	0.00143249	0.900574
											ENSRNOG00000015956	USP29	ubiquitin specific peptidase 29	0.285517	1.21885	6.43431	3.36425	0.00121014	0.00975164	-1.62326
											ENSRNOG00000031038	GTDC1	glycosyltransferase like domain containing 1	0.286313	1.21952	4.55663	4.28987	5.24817e-05	0.000980506	1.45244
											ENSRNOG00000024852	TMX4	thioredoxin related transmembrane protein 4	0.286751	1.21989	7.72559	3.67997	0.000435979	0.00458646	-0.671228
											ENSRNOG00000010156	SNAPC5	small nuclear RNA activating complex polypeptide 5	0.287243	1.22031	5.04368	4.54701	2.04294e-05	0.000501871	2.30552
											ENSRNOG00000004437	MAP2K6	mitogen-activated protein kinase kinase 6	0.287284	1.22034	4.01339	3.54826	0.000671911	0.00625294	-0.904793
											ENSRNOG00000010673	ERAL1	Era like 12S mitochondrial rRNA chaperone 1	0.287566	1.22058	4.74867	4.50268	2.40844e-05	0.000563353	2.17507
											ENSRNOG00000011519	ORC5	origin recognition complex subunit 5	0.287643	1.22064	4.68376	4.30411	4.98464e-05	0.000949412	1.48054
											ENSRNOG00000005464	LGALSL	galectin like	0.287655	1.22065	6.37918	4.22333	6.66827e-05	0.00116425	1.11317
											ENSRNOG00000011480	TUBGCP5	tubulin gamma complex associated protein 5	0.287666	1.22066	4.43384	4.50818	2.35987e-05	0.000555535	2.2211
											ENSRNOG00000032919	ZNF35	zinc finger protein 35	0.288115	1.22104	2.8592	3.47118	0.000861697	0.00756745	-0.921348
											ENSRNOG00000022975	NFAM1	NFAT activating protein with ITAM motif 1	0.288545	1.22141	2.68377	3.3726	0.00117874	0.00953768	-1.20107
											ENSRNOG00000014599	DHX36	DEAH-box helicase 36	0.289735	1.22242	5.81476	4.51558	2.29602e-05	0.000544878	2.14585
											ENSRNOG00000000244	COIL	coilin	0.290921	1.22342	3.07251	3.60366	0.000560792	0.00548305	-0.572525
											ENSRNOG00000009233	ANKRD49	ankyrin repeat domain 49	0.2912	1.22366	4.0568	4.25565	5.93742e-05	0.00107637	1.38455
											ENSRNOG00000012763	CWF19L1	CWF19 like 1, cell cycle control (S. pombe)	0.291509	1.22392	4.60221	6.03639	5.51775e-08	6.32214e-06	8.04096
											ENSRNOG00000009830	FAM204A	family with sequence similarity 204 member A	0.293229	1.22538	3.74694	3.57724	0.000611402	0.00581883	-0.762917
											ENSRNOG00000019383	TEF	TEF, PAR bZIP transcription factor	0.293819	1.22588	9.01145	4.60479	1.64646e-05	0.000425725	2.46009
											ENSRNOG00000016974	PPP1R7	protein phosphatase 1 regulatory subunit 7	0.29412	1.22614	7.08124	4.03758	0.000128757	0.00186229	0.480547
											ENSRNOG00000029068	WDR44	WD repeat domain 44	0.295235	1.22708	4.33583	3.39468	0.00109937	0.00908358	-1.38227
											ENSRNOG00000005993	OXSM	3-oxoacyl-ACP synthase, mitochondrial	0.295422	1.22724	3.70937	4.6815	1.23386e-05	0.000343375	2.93014
											ENSRNOG00000011944	SNX10	sorting nexin 10	0.296282	1.22798	5.9855	4.08562	0.000108775	0.00164126	0.656297
											ENSRNOG00000010232	ENPP5	ectonucleotide pyrophosphatase/phosphodiesterase 5 (putative)	0.296558	1.22821	8.0319	3.66693	0.000455247	0.0047085	-0.709653
											ENSRNOG00000020296	USMG5	up-regulated during skeletal muscle growth 5 homolog (mouse)	0.297465	1.22898	6.70288	3.58534	0.000595444	0.00572641	-0.962793
											ENSRNOG00000042451	DDX59	DEAD-box helicase 59	0.298608	1.22996	2.9281	4.04344	0.000126141	0.00183167	0.834976
											ENSRNOG00000004863	MPPED2	metallophosphoesterase domain containing 2	0.299319	1.23056	5.74946	3.88062	0.000221659	0.00275779	-0.0103702
											ENSRNOG00000015983	MAIP1	matrix AAA peptidase interacting protein 1	0.300539	1.2316	3.61466	4.76049	9.14643e-06	0.000277378	3.21942
											ENSRNOG00000006541	NUP107	nucleoporin 107	0.30187	1.23274	3.62092	4.18481	7.65332e-05	0.00129058	1.20656
											ENSRNOG00000039024	SPICE1	spindle and centriole associated protein 1	0.303474	1.23411	2.85235	4.26551	5.73035e-05	0.0010492	1.58617
											ENSRNOG00000007102	ACSS1	acyl-CoA synthetase short-chain family member 1	0.304594	1.23507	6.14819	4.35774	4.10226e-05	0.00081967	1.58845
											ENSRNOG00000022812	ERCC5	ERCC excision repair 5, endonuclease	0.304619	1.23509	3.94196	4.01148	0.000141047	0.00199479	0.592713
											ENSRNOG00000016877	SHISA7	shisa family member 7	0.305115	1.23552	7.213	3.4995	0.000786719	0.00708723	-1.22778
											ENSRNOG00000021954	SPG11	SPG11, spatacsin vesicle trafficking associated	0.305268	1.23565	5.02374	3.89	0.00021465	0.00270917	0.0653714
											ENSRNOG00000006334	TXNDC16	thioredoxin domain containing 16	0.308107	1.23808	4.85227	4.36517	3.99267e-05	0.000804348	1.67966
											ENSRNOG00000023923	FASTKD2	FAST kinase domains 2	0.3084	1.23833	2.93243	4.12831	9.35539e-05	0.00146588	1.11689
											ENSRNOG00000048394	ZNF560	zinc finger protein 560	0.308471	1.23839	2.94596	3.46168	0.000888324	0.00774103	-0.966309
											ENSRNOG00000007336	CHURC1	churchill domain containing 1	0.30936	1.23916	4.12151	3.63982	0.00049792	0.00502235	-0.614494
											ENSRNOG00000009745	PPP3CC	protein phosphatase 3 catalytic subunit gamma	0.309777	1.23952	3.30412	4.08793	0.000107894	0.001633	0.922404
											ENSRNOG00000042458	STAU2	staufen double-stranded RNA binding protein 2	0.31061	1.24023	5.70292	3.77438	0.00031795	0.00360359	-0.340714
											ENSRNOG00000010023	SLC33A1	solute carrier family 33 member 1	0.311064	1.24062	4.36979	4.92219	4.9201e-06	0.000176858	3.72905
											ENSRNOG00000004493	TASP1	taspase 1	0.311639	1.24112	3.69745	3.92673	0.000189203	0.00247754	0.335844
											ENSRNOG00000015274	DDX20	DEAD-box helicase 20	0.311996	1.24142	3.7808	4.59288	1.72152e-05	0.000439858	2.59763
											ENSRNOG00000024043	ORC6	origin recognition complex subunit 6	0.313536	1.24275	2.26223	3.43386	0.00097083	0.00830276	-0.963636
											ENSRNOG00000011636	DENND6A	DENN domain containing 6A	0.313696	1.24289	5.1492	4.28003	5.43804e-05	0.00100886	1.36554
											ENSRNOG00000047133	JRKL	JRK-like	0.313723	1.24291	1.99985	3.51162	0.000756564	0.00686194	-0.688518
											ENSRNOG00000022572	PEX19	peroxisomal biogenesis factor 19	0.313861	1.24303	2.82352	4.62041	1.55282e-05	0.000405949	2.81801
											ENSRNOG00000010303	TRIM32	tripartite motif containing 32	0.313904	1.24307	6.71494	3.87982	0.000222264	0.00275918	-0.0340639
											ENSRNOG00000026085	RABL3	RAB, member of RAS oncogene family like 3	0.314199	1.24332	2.78908	3.66165	0.000463267	0.00476792	-0.359495
											ENSRNOG00000027468	SLC6A15	solute carrier family 6 member 15	0.314242	1.24336	6.00607	4.10741	0.00010073	0.00155016	0.730021
											ENSRNOG00000021984	RGS7	regulator of G protein signaling 7	0.31562	1.24455	5.66553	3.56771	0.000630721	0.00595248	-0.985113
											ENSRNOG00000026171	BBS4	Bardet-Biedl syndrome 4	0.316428	1.24524	5.20017	6.17814	3.04873e-08	4.14096e-06	8.58557
											ENSRNOG00000008572	PPCS	phosphopantothenoylcysteine synthetase	0.317362	1.24605	2.68877	3.95386	0.000172285	0.00230542	0.571899
											ENSRNOG00000039924	TRIQK	triple QxxK/R motif containing	0.319192	1.24763	3.03852	3.59191	0.000582795	0.00565182	-0.60203
											ENSRNOG00000019501	RMND1	required for meiotic nuclear division 1 homolog	0.319198	1.24764	4.46959	5.18147	1.78657e-06	8.13724e-05	4.69472
											ENSRNOG00000047934	C5orf24	chromosome 5 open reading frame 24	0.319774	1.24814	7.16545	4.26056	5.83345e-05	0.00106014	1.23377
											ENSRNOG00000016273	FAM136A	family with sequence similarity 136 member A	0.320272	1.24857	3.77444	4.54423	2.06416e-05	0.000506238	2.43274
											ENSRNOG00000001106	DENR	density regulated re-initiation and release factor	0.32036	1.24864	4.83477	4.51236	2.32359e-05	0.000549642	2.20157
											ENSRNOG00000003759	GALC	galactosylceramidase	0.32092	1.24913	4.23373	3.58285	0.000600319	0.00574505	-0.8233
											ENSRNOG00000012061	PRKCB	protein kinase C beta	0.324579	1.2523	8.70852	4.52195	2.24241e-05	0.000538251	2.16037
											ENSRNOG00000017340	WDR12	WD repeat domain 12	0.327344	1.2547	4.53395	5.72714	1.98326e-07	1.65264e-05	6.81068
											ENSRNOG00000042753	FGF13	fibroblast growth factor 13	0.327818	1.25511	6.98856	3.46391	0.000882002	0.00769508	-1.33186
											ENSRNOG00000024832	GPR158	G protein-coupled receptor 158	0.328652	1.25584	7.86311	3.41388	0.00103451	0.00870961	-1.47979
											ENSRNOG00000018687	FBXW2	F-box and WD repeat domain containing 2	0.328717	1.2559	6.08809	4.15784	8.42465e-05	0.00136695	0.898187
											ENSRNOG00000007690	CMPK2	cytidine/uridine monophosphate kinase 2	0.332309	1.25903	4.47881	5.01369	3.45011e-06	0.000135347	4.06698
											ENSRNOG00000004110	Trib2	tribbles pseudokinase 2	0.332495	1.25919	5.35643	3.41216	0.00104017	0.00874223	-1.43764
											ENSRNOG00000000412	SLC35F1	solute carrier family 35 member F1	0.333612	1.26016	6.75981	4.25172	6.0221e-05	0.00108635	1.20601
											ENSRNOG00000020702	CYB561A3	cytochrome b561 family member A3	0.33435	1.26081	2.7574	3.65649	0.000471252	0.00483651	-0.366054
											ENSRNOG00000004001	OSGEPL1	O-sialoglycoprotein endopeptidase like 1	0.334996	1.26137	2.93076	4.75224	9.43784e-06	0.000282167	3.26849
											ENSRNOG00000021173	VPS45	vacuolar protein sorting 45 homolog	0.335565	1.26187	5.20336	4.78195	8.42841e-06	0.000259687	3.14242
											ENSRNOG00000002141	CD200	CD200 molecule	0.338015	1.26402	6.54019	5.12027	2.2737e-06	9.69362e-05	4.35686
											ENSRNOG00000006727	DTD2	D-tyrosyl-tRNA deacylase 2 (putative)	0.338879	1.26477	2.89532	4.66464	1.31491e-05	0.000357121	2.96398
											ENSRNOG00000028328	TYW3	tRNA-yW synthesizing protein 3 homolog	0.339574	1.26538	1.79861	3.43666	0.000962223	0.00824297	-0.879747
											ENSRNOG00000045764	CXXC4	CXXC finger protein 4	0.340312	1.26603	4.82028	4.1144	9.82724e-05	0.00152192	0.822995
											ENSRNOG00000001820	MED21	mediator complex subunit 21	0.340805	1.26646	2.28064	3.50689	0.000768201	0.00694173	-0.73872
											ENSRNOG00000017170	MED4	mediator complex subunit 4	0.341625	1.26718	4.05574	5.39674	7.58133e-07	4.37747e-05	5.56466
											ENSRNOG00000001040	Pms2	PMS1 homolog 2, mismatch repair system component	0.343084	1.26847	4.08766	4.68913	1.19884e-05	0.000335538	2.90301
											ENSRNOG00000010234	NSMAF	neutral sphingomyelinase activation associated factor	0.343549	1.26887	3.92295	4.41494	3.32822e-05	0.000708443	1.96297
											ENSRNOG00000022356	ZC2HC1A	zinc finger C2HC-type containing 1A	0.34773	1.27256	4.85549	3.97705	0.000158989	0.00217096	0.365316
											ENSRNOG00000010914	PIGH	phosphatidylinositol glycan anchor biosynthesis class H	0.34834	1.27309	4.53892	3.66791	0.000453767	0.0046965	-0.574283
											ENSRNOG00000001585	NRIP1	nuclear receptor interacting protein 1	0.348445	1.27319	4.95285	4.33401	4.47235e-05	0.000876891	1.56755
											ENSRNOG00000008463	RUNDC3B	RUN domain containing 3B	0.349102	1.27377	5.54281	4.16001	8.36012e-05	0.00136233	0.923475
											ENSRNOG00000004574	OFD1	OFD1, centriole and centriolar satellite protein	0.34953	1.27415	3.6295	5.16706	1.89113e-06	8.45589e-05	4.72902
											ENSRNOG00000033624	ZNF426	zinc finger protein 426	0.349881	1.27446	3.63185	4.40235	3.48535e-05	0.000724026	1.95844
											ENSRNOG00000024636	GPR85	G protein-coupled receptor 85	0.350363	1.27488	4.52735	4.04455	0.000125655	0.00182822	0.611611
											ENSRNOG00000014071	DDB2	damage specific DNA binding protein 2	0.351278	1.27569	2.06819	3.50377	0.000775973	0.00699903	-0.707133
											ENSRNOG00000015235	FRA10AC1	FRA10A associated CGG repeat 1	0.351479	1.27587	4.4531	4.40725	3.42334e-05	0.000716215	1.86838
											ENSRNOG00000006241	MARCH7	membrane associated ring-CH-type finger 7	0.353781	1.27791	4.63179	3.99535	0.000149196	0.00206935	0.439299
											ENSRNOG00000014691	RIC3	RIC3 acetylcholine receptor chaperone	0.35475	1.27876	2.58905	3.49778	0.000791102	0.00711756	-0.813482
											ENSRNOG00000013510	TMEM60	transmembrane protein 60	0.357105	1.28085	3.67204	5.58876	3.48982e-07	2.49667e-05	6.33837
											ENSRNOG00000011893	Rps3a1	ribosomal protein S3A1	0.358324	1.28194	7.42671	4.51061	2.3387e-05	0.000552324	2.10811
											ENSRNOG00000007098	GTPBP10	GTP binding protein 10	0.360081	1.2835	3.00921	4.25301	5.9942e-05	0.00108398	1.5241
											ENSRNOG00000001616	SENP7	SUMO1/sentrin specific peptidase 7	0.3611	1.2844	4.18371	4.20482	7.12525e-05	0.00122508	1.19823
											ENSRNOG00000009303	ZWILCH	zwilch kinetochore protein	0.362781	1.2859	2.34384	3.54825	0.000671937	0.00625294	-0.621512
											ENSRNOG00000022066	FAM117B	family with sequence similarity 117 member B	0.368131	1.29068	6.62033	4.83707	6.82708e-06	0.000223496	3.2953
											ENSRNOG00000009970	DFNA5	DFNA5, deafness associated tumor suppressor	0.368512	1.29102	2.8923	3.86487	0.000233917	0.00286124	0.276891
											ENSRNOG00000005144	Tmem18	transmembrane protein 18	0.368948	1.29141	3.2302	3.96338	0.000166702	0.00224928	0.51797
											ENSRNOG00000031536	SYNDIG1	synapse differentiation inducing 1	0.370946	1.2932	5.83131	3.44636	0.000932895	0.00806712	-1.36478
											ENSRNOG00000017765	NET1	neuroepithelial cell transforming 1	0.372082	1.29422	4.67625	3.51324	0.000752632	0.00683817	-1.06528
											ENSRNOG00000003875	OCRL	OCRL, inositol polyphosphate-5-phosphatase	0.373481	1.29547	5.38416	4.88518	5.67488e-06	0.000192657	3.50563
											ENSRNOG00000015268	PLPP6	phospholipid phosphatase 6	0.374966	1.29681	4.81943	3.80666	0.00028511	0.00331333	-0.182298
											ENSRNOG00000034026	LCLAT1	lysocardiolipin acyltransferase 1	0.375487	1.29728	2.29264	3.60751	0.000553755	0.00543805	-0.456346
											ENSRNOG00000024135	ZMAT1	zinc finger matrin-type 1	0.375654	1.29743	3.26832	3.89666	0.000209808	0.00266411	0.320801
											ENSRNOG00000042690	ZMAT4	zinc finger matrin-type 4	0.377273	1.29888	4.11895	3.53058	0.000711575	0.00655937	-0.937973
											ENSRNOG00000040040	NDUFAF6	NADH:ubiquinone oxidoreductase complex assembly factor 6	0.378298	1.29981	3.1197	4.10796	0.000100534	0.00154878	1.01494
											ENSRNOG00000020087	ZFP90	ZFP90 zinc finger protein	0.378939	1.30038	2.8162	3.99887	0.00014738	0.00205855	0.706143
											ENSRNOG00000006368	LRRN3	leucine rich repeat neuronal 3	0.384274	1.3052	5.43396	3.98522	0.000154541	0.00212817	0.347204
											ENSRNOG00000050996	KCTD4	potassium channel tetramerization domain containing 4	0.384733	1.30562	3.89046	4.61522	1.58337e-05	0.000412183	2.65377
											ENSRNOG00000046424	MFN2	mitofusin 2	0.385384	1.30621	3.03476	4.4097	3.39273e-05	0.000712862	2.06072
											ENSRNOG00000016961	RPS27	ribosomal protein S27	0.388024	1.3086	7.29052	4.32434	4.63217e-05	0.000899807	1.45464
											ENSRNOG00000038449	TIGD2	tigger transposable element derived 2	0.390449	1.3108	3.13668	4.2483	6.09661e-05	0.00109575	1.49555
											ENSRNOG00000001770	EHHADH	enoyl-CoA hydratase and 3-hydroxyacyl CoA dehydrogenase	0.3946	1.31458	2.39291	3.41785	0.00102154	0.00863402	-1.02311
											ENSRNOG00000014380	Zfp788	zinc finger protein 788	0.402037	1.32137	3.86313	4.63927	1.44662e-05	0.000382557	2.75687
											ENSRNOG00000026128	CPNE8	copine 8	0.402366	1.32167	3.79418	3.71982	0.000381797	0.00413854	-0.346253
											ENSRNOG00000021839	CEP126	centrosomal protein 126	0.402468	1.32177	3.9709	3.60972	0.000549754	0.00541848	-0.687431
											ENSRNOG00000030983	B3GALT5	beta-1,3-galactosyltransferase 5	0.404633	1.32375	5.42903	4.17027	8.06038e-05	0.00133123	0.970194
											ENSRNOG00000026913	BBS10	Bardet-Biedl syndrome 10	0.410264	1.32893	3.37922	5.21914	1.53928e-06	7.25888e-05	4.94556
											ENSRNOG00000046085	GON7	GON7, KEOPS complex subunit homolog	0.413246	1.33168	2.88382	4.47885	2.6305e-05	0.000598122	2.31868
											ENSRNOG00000033809	MLH1	mutL homolog 1	0.418501	1.33654	2.75586	4.59064	1.73598e-05	0.000440484	2.71297
											ENSRNOG00000029339	Ndufs5	NADH dehydrogenase (ubiquinone) Fe-S protein 5	0.421686	1.33949	2.05474	3.79571	0.00029587	0.0034077	0.166126
											ENSRNOG00000026770	Tspyl3	TSPY-like 3	0.427253	1.34467	3.81232	4.88581	5.66134e-06	0.000192657	3.64188
											ENSRNOG00000031993	Prim1	primase (DNA) subunit 1	0.427332	1.34474	4.23795	5.66377	2.57055e-07	1.98173e-05	6.5842
											ENSRNOG00000033729	LOC102556967	zinc finger protein 484-like	0.427383	1.34479	2.32477	4.03342	0.000130646	0.00188218	0.87424
											ENSRNOG00000042717	CIART	circadian associated repressor of transcription	0.436789	1.35359	3.5983	4.56653	1.89959e-05	0.000472914	2.54302
											ENSRNOG00000029893	RWDD3	RWD domain containing 3	0.44225	1.35872	1.82096	3.67935	0.00043688	0.00458646	-0.15131
											ENSRNOG00000005857	LRRC3B	leucine rich repeat containing 3B	0.446503	1.36273	2.84447	4.82715	7.09148e-06	0.000230454	3.56115
											ENSRNOG00000009649	SLITRK5	SLIT and NTRK like family member 5	0.446556	1.36278	5.1251	3.8843	0.000218888	0.00274611	0.0343278
											ENSRNOG00000000605	HS3ST5	heparan sulfate-glucosamine 3-sulfotransferase 5	0.458481	1.37409	2.2373	3.39091	0.00111257	0.00916169	-1.05861
											ENSRNOG00000026324	STARD6	StAR related lipid transfer domain containing 6	0.46919	1.38433	2.25608	4.71663	1.08038e-05	0.000314624	3.21137
											ENSRNOG00000010480	VSTM5	V-set and transmembrane domain containing 5	0.472925	1.38792	3.06541	4.50224	2.41241e-05	0.000563382	2.37743
											ENSRNOG00000046864	ACOT4	acyl-CoA thioesterase 4	0.477954	1.39277	1.78128	4.06652	0.000116333	0.00173564	1.04356
											ENSRNOG00000010919	MBD4	methyl-CpG binding domain 4, DNA glycosylase	0.478048	1.39286	2.28151	4.39721	3.55162e-05	0.000730914	2.09346
											ENSRNOG00000031335	ANKRD37	ankyrin repeat domain 37	0.479241	1.39401	2.81866	3.77253	0.000319933	0.00362148	-0.0206729
											ENSRNOG00000028651	A430033K04Rik	RIKEN cDNA A430033K04 gene	0.480692	1.39541	3.77471	5.36843	8.49269e-07	4.75396e-05	5.48975
											ENSRNOG00000024904	PLA2G4E	phospholipase A2 group IVE	0.4883	1.40279	2.13026	3.41129	0.00104305	0.00875637	-1.00868
											ENSRNOG00000011071	NT5E	5'-nucleotidase ecto	0.511539	1.42557	4.18104	3.85121	0.000245078	0.00294134	0.0414083
											ENSRNOG00000049689	SMIM18	small integral membrane protein 18	0.511829	1.42586	1.37038	3.91991	0.000193699	0.00251175	0.592118
											ENSRNOG00000017581	C5orf34	chromosome 5 open reading frame 34	0.512305	1.42633	1.66365	4.30845	4.90686e-05	0.000939477	1.83879
											ENSRNOG00000003616	GREM2	gremlin 2, DAN family BMP antagonist	0.514628	1.42863	4.25476	5.12598	2.2232e-06	9.50597e-05	4.51138
											ENSRNOG00000033402	GSTA2	glutathione S-transferase alpha 2	0.518278	1.43224	4.34184	4.85926	6.26974e-06	0.000208036	3.52133
											ENSRNOG00000017986	ZNF43	zinc finger protein 43	0.520261	1.43422	1.61819	3.78594	0.000305796	0.0034896	0.173291
											ENSRNOG00000015744	SPATA25	spermatogenesis associated 25	0.533772	1.44771	1.61214	3.70624	0.000399506	0.00427676	-0.048223
											ENSRNOG00000045743	ETNPPL	ethanolamine-phosphate phospho-lyase	0.535617	1.44956	3.10884	3.38162	0.00114569	0.00939751	-1.2026
											ENSRNOG00000010891	LRRCC1	leucine rich repeat and coiled-coil centrosomal protein 1	0.537536	1.45149	2.66663	3.88075	0.000221565	0.00275779	0.3424
											ENSRNOG00000014793	GPR149	G protein-coupled receptor 149	0.538106	1.45207	3.70138	3.46572	0.000876887	0.0076679	-1.12325
											ENSRNOG00000012284	KHDRBS2	KH RNA binding domain containing, signal transduction associated 2	0.551298	1.4654	2.56921	3.95302	0.000172787	0.00231003	0.567311
											ENSRNOG00000018969	GPATCH4	G-patch domain containing 4	0.572016	1.4866	4.67549	4.45584	2.8635e-05	0.000635342	2.03595
											ENSRNOG00000026277	ZC3H6	zinc finger CCCH-type containing 6	0.583309	1.49828	3.7318	4.90556	5.24628e-06	0.00018276	3.74316
											ENSRNOG00000022337	SLITRK6	SLIT and NTRK like family member 6	0.586912	1.50203	3.53135	4.1394	8.99477e-05	0.00142841	1.03848
											ENSRNOG00000013306	PCDH20	protocadherin 20	0.619532	1.53638	5.83349	3.98194	0.000156312	0.00214599	0.326075
											ENSRNOG00000015695	Sult5a1	sulfotransferase family 5A, member 1	0.634945	1.55288	1.71462	4.56347	1.9214e-05	0.000475198	2.69646
											ENSRNOG00000011631	FST	follistatin	0.665407	1.58602	2.15146	3.40674	0.00105819	0.00883795	-1.1253
											ENSRNOG00000009582	RPE65	RPE65, retinoid isomerohydrolase	0.689634	1.61287	1.93584	3.37983	0.00115219	0.00943213	-1.08833
											ENSRNOG00000007647	OPRK1	opioid receptor kappa 1	0.701081	1.62572	3.87376	3.85628	0.000240876	0.00291235	0.0584433
											ENSRNOG00000017810	UROS	uroporphyrinogen III synthase	0.704993	1.63014	2.17636	3.65547	0.000472839	0.00484602	-0.292193
											ENSRNOG00000027730	NXPE1	neurexophilin and PC-esterase domain family member 1	0.771898	1.70751	1.92	4.96711	4.13487e-06	0.000155492	4.11013
											ENSRNOG00000007637	ACER2	alkaline ceramidase 2	0.783588	1.72141	5.23966	4.60407	1.65092e-05	0.000425725	2.51488
											ENSRNOG00000010063	HTR2A	5-hydroxytryptamine receptor 2A	0.8204	1.7659	3.45379	3.74304	0.000353259	0.00390422	-0.25571
											ENSRNOG00000019342	Sult1a1	sulfotransferase family 1A, phenol-preferring, member 1	0.854877	1.8086	3.47165	4.79869	7.90708e-06	0.000247789	3.40086
											ENSRNOG00000011815	SGK1	serum/glucocorticoid regulated kinase 1	0.867671	1.82472	7.27109	4.13298	9.20179e-05	0.00145049	0.801388
											ENSRNOG00000029047	CUBN	cubilin	0.943853	1.92366	-0.30356	3.52901	0.000715215	0.00657864	-0.607086
											ENSRNOG00000029443	LOC108351482	40S ribosomal protein S29	1.09867	2.14157	-0.397107	3.6699	0.000450792	0.00467997	-0.349157
											ENSRNOG00000039379	C6orf52	chromosome 6 open reading frame 52	1.11069	2.15949	-0.175438	3.66179	0.000463052	0.00476792	-0.229891
											ENSRNOG00000007041	ABCG2	ATP binding cassette subfamily G member 2 (Junior blood group)	1.15991	2.23443	4.42143	4.00929	0.000142128	0.00200292	0.581537
											ENSRNOG00000015371	FOXH1	forkhead box H1	1.23736	2.35767	-0.316445	3.93236	0.000185566	0.00244081	0.350928
											ENSRNOG00000038784	PIEZO2	piezo type mechanosensitive ion channel component 2	1.40772	2.65318	-1.06447	3.84036	0.000254301	0.00303959	0.241372
											ENSRNOG00000003510	FMO2	flavin containing monooxygenase 2	1.45141	2.73476	1.81089	5.28215	1.19856e-06	5.97894e-05	5.19908
											ENSRNOG00000033266	Prss30	protease, serine 30	2.18803	4.55682	-1.60745	4.41172	3.36775e-05	0.000709648	1.14743
